# Supplementary material for: A review of the Japanese species of the family Tischeriidae (Lepidoptera)
Source: Zookeys. 2016 Jun 29;(601):127–51. doi: 10.3897/zookeys.601.7782 (PMC4978084; doi:10.3897/zookeys.601.7782)
Supplement: XML Treatment for Coptotriche minuta [file zookeys.601.7782-treatment1.xml]

<!DOCTYPE tp:taxon-treatment
  PUBLIC "-//TaxonX//DTD Taxonomic Treatment Publishing DTD v0 20100105//EN" "tax-treatment-NSO.dtd">
<tp:taxon-treatment xmlns:tp="http://www.plazi.org/taxpub"><tp:treatment-meta><kwd-group><label>Taxon classification</label><kwd><named-content content-type="kingdom">Animalia</named-content></kwd><kwd><named-content content-type="order">Lepidoptera</named-content></kwd><kwd><named-content content-type="family">Tischeriidae</named-content></kwd></kwd-group><mixed-citation publication-type="journal"><person-group><name><surname>Kobayashi</surname><given-names>Shigeki</given-names></name><name><surname>Sato</surname><given-names>Hiroaki</given-names></name><name><surname>Hirano</surname><given-names>Nagao</given-names></name><name><surname>Yamada</surname><given-names>Kazutaka</given-names></name><name><surname>Hirowatari</surname><given-names>Toshiya</given-names></name></person-group><article-title>A review of the Japanese species of the family <tp:taxon-name><tp:taxon-name-part taxon-name-part-type="family">Tischeriidae</tp:taxon-name-part></tp:taxon-name> (<tp:taxon-name><tp:taxon-name-part taxon-name-part-type="order">Lepidoptera</tp:taxon-name-part></tp:taxon-name>)</article-title><source>Zookeys</source><day>29</day><month>6</month><year>2016</year><volume>2016</volume><issue>601</issue><fpage>127</fpage><lpage>151</lpage><pub-id pub-id-type="doi">10.3897/zookeys.601.7782</pub-id></mixed-citation></tp:treatment-meta><tp:nomenclature><tp:taxon-name>
            <tp:taxon-name-part taxon-name-part-type="genus">Coptotriche</tp:taxon-name-part>
            <tp:taxon-name-part taxon-name-part-type="species">minuta</tp:taxon-name-part>
          </tp:taxon-name><tp:taxon-authority>Diškus &amp; Stonis, 2014</tp:taxon-authority><xref ref-type="fig" rid="F2">Figs 2A–C</xref><xref ref-type="fig" rid="F3">, 3A–D</xref><xref ref-type="fig" rid="F7">, 7</xref><xref ref-type="fig" rid="F8">, 8</xref><tp:nomenclature-citation-list><tp:nomenclature-citation><tp:taxon-name>
                <tp:taxon-name-part taxon-name-part-type="genus">Coptotriche</tp:taxon-name-part> <tp:taxon-name-part taxon-name-part-type="species">minuta</tp:taxon-name-part></tp:taxon-name><comment>Diškus &amp; Stonis, 2014: 143–144, figs 5–10.</comment></tp:nomenclature-citation><tp:nomenclature-citation><tp:taxon-name>
                <tp:taxon-name-part taxon-name-part-type="genus">Coptotriche</tp:taxon-name-part>
              </tp:taxon-name><comment>sp.: <xref ref-type="bibr" rid="B16">Sato 2011</xref>: 128, 559, figs II-14.3A, B.</comment></tp:nomenclature-citation></tp:nomenclature-citation-list></tp:nomenclature><tp:treatment-sec sec-type="type locality"><title>Type locality.</title><p>Russia: the Russian Far East (Primorskiy Territory).</p><p>
            <bold>Material examined.</bold> 38 (17♂ 17♀ 4 exs).</p><p>Host <italic><tp:taxon-name><tp:taxon-name-part taxon-name-part-type="genus">Carpinus</tp:taxon-name-part> <tp:taxon-name-part taxon-name-part-type="species">cordata</tp:taxon-name-part></tp:taxon-name></italic>: 1♀, Oshirakawa, Azumi, Matsumoto, Nagano Pref., 29.vii.1990, N. Hirano leg., 7.vii.1990(larva), (genitalia slide no. <abbrev xmlns:xlink="http://www.w3.org/1999/xlink" content-type="institution" xlink:title="Osaka Prefecture University" xlink:type="simple">OPU</abbrev>-SK568)</p><p>Host <italic><tp:taxon-name><tp:taxon-name-part taxon-name-part-type="genus">Carpinus</tp:taxon-name-part> <tp:taxon-name-part taxon-name-part-type="species">japonica</tp:taxon-name-part></tp:taxon-name></italic>: 1♂ 1♀, Oshirakawa, Azumi, Matsumoto, Nagano Pref., 26&amp;29.iv.1991, N. Hirano leg., 27.x.1990(larva), SK563, 564; [Soni, Uda, Nara Pref., S. Kobayashi leg.]: 1♀, Konagao, 18.vii.2012em., 14.vii.2012(larva); 1♀, Kameyama, Taroji, 23.vii.2011em., 24.vi.2011(larva). 3♂, Kabuto-dake climb point, 9&amp;16.ix.2010em., 17.x.2010(larva), SK406.</p><p>Host <italic><tp:taxon-name><tp:taxon-name-part taxon-name-part-type="genus">Carpinus</tp:taxon-name-part> <tp:taxon-name-part taxon-name-part-type="species">laxiflora</tp:taxon-name-part></tp:taxon-name></italic>, S. Kobayashi leg.: 1♂, Mitsuigatani, Konagao, Soni, Uda, Nara Pref., 16.ii.2011em., 14.ix.2011(larva), SK407; 1♂ 1♀, Ohshirakawa, Nagawa, Matsumoto, Nagano Pref., 7.viii.2012em., 3.viii.2012(larva).</p><p>Host <italic><tp:taxon-name><tp:taxon-name-part taxon-name-part-type="genus">Carpinus</tp:taxon-name-part> <tp:taxon-name-part taxon-name-part-type="species">tschonoskii</tp:taxon-name-part></tp:taxon-name></italic>: 1♂, Kiso-Hukusima, Nagano Pref., 27.iv.1976em., T. Kumata leg., Rearing code: Kumata 1520, Genitalia slide no. HS-G54, deposited in <abbrev xmlns:xlink="http://www.w3.org/1999/xlink" content-type="institution" xlink:title="Hokkaido University Museum" xlink:type="simple">HUM</abbrev> (Sato, 2011: fig.II-14.3A); 1 ex, Tawamine, Konagao, Soni, Uda, Nara Pref., 18.viii.2015em., S. Kobayashi leg., 15.viii.2015(pupa); Ehime Pref.: 3♂ 4♀, Matsuyama, 23.iv.1965, H. Kuroko leg.; 1♀, Nametoko nr. Uwazima, 1.v.1981em., T. Kumata leg., K2279, HS-G57 (<abbrev xmlns:xlink="http://www.w3.org/1999/xlink" content-type="institution" xlink:title="Hokkaido University Museum" xlink:type="simple">HUM</abbrev>) (Sato, 2011: fig.II-14.3B); [Hikosan, Fukuoka Pref., H. Kuroko leg.]: 1♀ 1 ex, 2.v.&amp;22.vii.1954; 2♀ 1 ex, 1&amp;4.v.1957; 1♀, 10.viii.1957.</p><p>Host <italic><tp:taxon-name><tp:taxon-name-part taxon-name-part-type="genus">Corylus</tp:taxon-name-part> <tp:taxon-name-part taxon-name-part-type="species">sieboldiana</tp:taxon-name-part></tp:taxon-name></italic>: 1♂, Saiko-nishi, Fuji-Kawaguchiko, Yamanashi Pref., 16.viii.2011em., S. Kobayashi leg., 6.viii.2011(larva), SK408. 1♀, Mt. Kuroiwa, Nagano Pref., 6.iv.1987em., H. Kuroko leg., 16.x.1986(larva).</p><p>Host <italic><tp:taxon-name><tp:taxon-name-part taxon-name-part-type="genus">Ostrya</tp:taxon-name-part> <tp:taxon-name-part taxon-name-part-type="species">japonica</tp:taxon-name-part></tp:taxon-name></italic>: 1♂, Sapporo, Hokkaido, 21.vii.1959, T. Kumata leg.</p><p>Host unknown: 5♂ 2♀ 1 ex, Mt. Wasamata, Nishihara, Kamikitayama, Nara Pref., 23&amp;24.viii.2011, collected by light trap (L.T.), T. Hirowatari, K. Ikeuchi, Y.-S. Bae &amp; S. Kobayashi leg., SK570.</p></tp:treatment-sec><tp:treatment-sec sec-type="diagnosis"><title>Diagnosis.</title><p>See original description.</p><!--PageBreak--><!--PageBreak--></tp:treatment-sec><tp:treatment-sec sec-type="description"><title>Additional description.</title><p>
            <bold>Adult</bold> (Fig. <xref ref-type="fig" rid="F2">2A–C</xref>). Male and female. Wing expanse 6.6–8.8 mm in Japanese specimens, 8.6, 8.8 mm in hibernating generation, and 6.6–7.7 mm in summer and autumn generations. Forewing (Fig. <xref ref-type="fig" rid="F2">2A–C</xref>) pale to dark ocherous, especially blackish brown in overwintering form (Fig. <xref ref-type="fig" rid="F2">2C</xref>). Japanese specimens of summer and autumn generations have more distinctly grayish brown scales along the costal margin and apical part of the forewing than the type series collected in July and August.</p><fig id="F1" position="float" orientation="portrait"><label>Figure 1.</label><caption><p>Habitats and hostplants of <italic><tp:taxon-name><tp:taxon-name-part taxon-name-part-type="genus">Coptotriche</tp:taxon-name-part></tp:taxon-name></italic> species. <bold>A–E</bold> <italic><tp:taxon-name><tp:taxon-name-part taxon-name-part-type="genus">Coptotriche</tp:taxon-name-part> <tp:taxon-name-part taxon-name-part-type="species">minuta</tp:taxon-name-part></tp:taxon-name></italic> Diškus &amp; Stonis, 2014, Soni, Nara Prefecture <bold>F–I</bold> <italic><tp:taxon-name><tp:taxon-name-part taxon-name-part-type="genus">Coptotriche</tp:taxon-name-part> <tp:taxon-name-part taxon-name-part-type="species">symplocosella</tp:taxon-name-part></tp:taxon-name></italic> sp. n. <bold>A</bold> Habitat, Mitsuigatani, Konagao, 710 m <bold>B</bold> Habitat, Nagano, 600 m <bold>C</bold> Leaves of <italic><tp:taxon-name><tp:taxon-name-part taxon-name-part-type="genus">Carpinus</tp:taxon-name-part> <tp:taxon-name-part taxon-name-part-type="species">laxiflora</tp:taxon-name-part></tp:taxon-name></italic> at Nagano <bold>D</bold> Branches of <italic><tp:taxon-name><tp:taxon-name-part taxon-name-part-type="genus">Carpinus</tp:taxon-name-part> <tp:taxon-name-part taxon-name-part-type="species">japonica</tp:taxon-name-part></tp:taxon-name></italic> at Kumawata, Konagao <bold>E</bold> Leaves and fruits of <italic><tp:taxon-name><tp:taxon-name-part taxon-name-part-type="genus">Carpinus</tp:taxon-name-part> <tp:taxon-name-part taxon-name-part-type="species">japonica</tp:taxon-name-part></tp:taxon-name></italic> at Kumawata <bold>F</bold> Type locality, Adachi Park, Kokura, Fukuoka Prefecture <bold>G</bold> Habitat, Jyozan, Mitsushima, Tsushima Is., Nagasaki Pref. <bold>H</bold> Habitat and host plants, <italic><tp:taxon-name><tp:taxon-name-part taxon-name-part-type="genus">Symplocos</tp:taxon-name-part> <tp:taxon-name-part taxon-name-part-type="species">lucida</tp:taxon-name-part></tp:taxon-name></italic> <bold>I</bold> <italic><tp:taxon-name><tp:taxon-name-part taxon-name-part-type="genus">Symplocos</tp:taxon-name-part> <tp:taxon-name-part taxon-name-part-type="species">lucida</tp:taxon-name-part></tp:taxon-name></italic> tree.</p></caption><graphic xmlns:xlink="http://www.w3.org/1999/xlink" xlink:href="zookeys-601-127-g001.jpg" position="float" orientation="portrait" xlink:type="simple" id="oo_94048.jpg"/></fig><fig id="F2" position="float" orientation="portrait"><label>Figure 2.</label><caption><p>Adults of <tp:taxon-name><tp:taxon-name-part taxon-name-part-type="family">Tischeriidae</tp:taxon-name-part></tp:taxon-name> species from Japan. <bold>A</bold> <italic><tp:taxon-name><tp:taxon-name-part taxon-name-part-type="genus">Coptotriche</tp:taxon-name-part> <tp:taxon-name-part taxon-name-part-type="species">minuta</tp:taxon-name-part></tp:taxon-name></italic> Diškus &amp; Stonis, 2014, male (Nara Prefecture) <bold>B</bold> Female (Nara Pref.) <bold>C</bold> Male, overwintering form (Nagano Pref.) <bold>D</bold> <italic><tp:taxon-name><tp:taxon-name-part taxon-name-part-type="genus">Coptotriche</tp:taxon-name-part> <tp:taxon-name-part taxon-name-part-type="species">symplocosella</tp:taxon-name-part></tp:taxon-name></italic> sp. n., holotype male <bold>E</bold> Paratype female. <bold>F</bold> <italic><tp:taxon-name><tp:taxon-name-part taxon-name-part-type="genus">Tischeria</tp:taxon-name-part> <tp:taxon-name-part taxon-name-part-type="species">kumatai</tp:taxon-name-part></tp:taxon-name></italic> sp. n., holotype male <bold>G</bold> Paratype female (Nagano Pref.) <bold>H</bold> <italic><tp:taxon-name><tp:taxon-name-part taxon-name-part-type="genus">Tischeria</tp:taxon-name-part> <tp:taxon-name-part taxon-name-part-type="species">relictana</tp:taxon-name-part></tp:taxon-name></italic> Ermolaev, 1986, male (Tokushima Pref.), hostplant unknown <bold>I</bold> Female (Hokkaido), hostplant: <italic><tp:taxon-name><tp:taxon-name-part taxon-name-part-type="genus">Betula</tp:taxon-name-part> <tp:taxon-name-part taxon-name-part-type="species">ermanii</tp:taxon-name-part></tp:taxon-name></italic> <bold>J</bold> Male (Nagano Pref.), hostplant: <italic><tp:taxon-name><tp:taxon-name-part taxon-name-part-type="genus">Betula</tp:taxon-name-part> <tp:taxon-name-part taxon-name-part-type="species">grossa</tp:taxon-name-part></tp:taxon-name></italic> <bold>K</bold> Female, same hostplant <bold>L</bold> Female (Nara Pref.), hostplant unknown. Scale bar: 1 mm.</p></caption><graphic xmlns:xlink="http://www.w3.org/1999/xlink" xlink:href="zookeys-601-127-g002.jpg" position="float" orientation="portrait" xlink:type="simple" id="oo_94049.jpg"/></fig><p>
            <bold>Male genitalia</bold> (Fig. <xref ref-type="fig" rid="F3">3A–C</xref>) (4 preparations examined).</p><fig id="F3" position="float" orientation="portrait"><label>Figure 3.</label><caption><p>Genitalia of <italic><tp:taxon-name><tp:taxon-name-part taxon-name-part-type="genus">Coptotriche</tp:taxon-name-part> <tp:taxon-name-part taxon-name-part-type="species">minuta</tp:taxon-name-part></tp:taxon-name></italic> and <italic><tp:taxon-name><tp:taxon-name-part taxon-name-part-type="genus">Coptotriche</tp:taxon-name-part> <tp:taxon-name-part taxon-name-part-type="species">symplocosella</tp:taxon-name-part></tp:taxon-name></italic>. <bold>A–D</bold>: <italic><tp:taxon-name><tp:taxon-name-part taxon-name-part-type="genus">Coptotriche</tp:taxon-name-part> <tp:taxon-name-part taxon-name-part-type="species">minuta</tp:taxon-name-part></tp:taxon-name></italic>. <bold>E–H</bold>: <italic><tp:taxon-name><tp:taxon-name-part taxon-name-part-type="genus">Coptotriche</tp:taxon-name-part> <tp:taxon-name-part taxon-name-part-type="species">symplocosella</tp:taxon-name-part></tp:taxon-name></italic>. <bold>A, E</bold> Phallus, ventral view <bold>B, F</bold> Male genitalia, ventral view <bold>C, G</bold> Right valva, inner view <bold>D, H</bold> Female genitalia, ventral view <bold>Db, Dc, Dd</bold> Same, separated two pairs of prela towards posterior part <bold>Db</bold> Lateral view <bold>Dcd</bold> ventral view <bold>De</bold> Corpus bursae and ductus spermatheca. Abbreviations: aa: apophysis anterioris; an: anellus; ap: apophysis posterioris; cb: corpus bursae; la: lateral arm of 8th tergite; pr: prela; sl: setose lobe on 9th tergite; so: socius; sp: spermatheca; tr: transtilla; un: uncus; va: valva; vi: vinculum; ve: vestibulum; 8s: 8th sternite.</p></caption><graphic xmlns:xlink="http://www.w3.org/1999/xlink" xlink:href="zookeys-601-127-g003.jpg" position="float" orientation="portrait" xlink:type="simple" id="oo_94050.jpg"/></fig><p>
            <bold>Female genitalia</bold> (Fig. <xref ref-type="fig" rid="F3">3D</xref>) (3 preparations examined). Similar to <italic><tp:taxon-name><tp:taxon-name-part taxon-name-part-type="genus">Coptotriche</tp:taxon-name-part> <tp:taxon-name-part taxon-name-part-type="species">japoniella</tp:taxon-name-part></tp:taxon-name></italic>, but different in having a long ductus spermathecae with convolutions; anterior part with minute spines (Fig. 3De).</p></tp:treatment-sec><tp:treatment-sec sec-type="distribution"><title>Distribution.</title><p>Russia: the Russian Far East (Primorskiy Territory) (<xref ref-type="bibr" rid="B17">Stonis et al., 2014</xref>); Japan: Honshu (Nagano, Yamanashi and Nara Prefectures), Shikoku (Ehime Prefecture), Kyushu (Fukuoka Prefecture).</p></tp:treatment-sec><tp:treatment-sec sec-type="host"><title>Host plants.</title><p>
            <italic><tp:taxon-name><tp:taxon-name-part taxon-name-part-type="genus">Carpinus</tp:taxon-name-part> <tp:taxon-name-part taxon-name-part-type="species">cordata</tp:taxon-name-part></tp:taxon-name></italic> Blume, <italic><tp:taxon-name><tp:taxon-name-part taxon-name-part-type="genus">Carpinus</tp:taxon-name-part> <tp:taxon-name-part taxon-name-part-type="species">japonica</tp:taxon-name-part></tp:taxon-name></italic> Blume, <italic><tp:taxon-name><tp:taxon-name-part taxon-name-part-type="genus">Carpinus</tp:taxon-name-part> <tp:taxon-name-part taxon-name-part-type="species">laxiflora</tp:taxon-name-part></tp:taxon-name></italic> (Siebold &amp; Zucc.) Blume, <italic><tp:taxon-name><tp:taxon-name-part taxon-name-part-type="genus">Carpinus</tp:taxon-name-part> <tp:taxon-name-part taxon-name-part-type="species">tschonoskii</tp:taxon-name-part></tp:taxon-name></italic> Maxim., <italic><tp:taxon-name><tp:taxon-name-part taxon-name-part-type="genus">Corylus</tp:taxon-name-part> <tp:taxon-name-part taxon-name-part-type="species">sieboldiana</tp:taxon-name-part></tp:taxon-name></italic> Blume and <italic><tp:taxon-name><tp:taxon-name-part taxon-name-part-type="genus">Ostrya</tp:taxon-name-part> <tp:taxon-name-part taxon-name-part-type="species">japonica</tp:taxon-name-part></tp:taxon-name></italic> Sarg. (<tp:taxon-name><tp:taxon-name-part taxon-name-part-type="family">Betulaceae</tp:taxon-name-part></tp:taxon-name>).</p></tp:treatment-sec><tp:treatment-sec sec-type="biology"><title>Biology</title><p>(Figs <xref ref-type="fig" rid="F7">7</xref>–<xref ref-type="fig" rid="F8">8</xref>). The larvae were observed from June to October and hibernated in the final larval stage in Nara Prefecture. The first to second larval instars form a short linear mine towards the leaf edge (Fig. <xref ref-type="fig" rid="F8">8F, H</xref>). Later instar larvae fold the leaf edge down, forming a blotch mine, then widening it into the surrounding area (Fig. <xref ref-type="fig" rid="F8">8C, D</xref>); there are usually one to two mines per leaf (Figs <xref ref-type="fig" rid="F7">7</xref>, <xref ref-type="fig" rid="F8">8A, B, G</xref>). Frass is ejected through holes in the mine (Fig. <xref ref-type="fig" rid="F8">8H</xref>). Late and final instar larvae are about 4.0–5.5 mm long and pale yellowish green in coloration (Fig. <xref ref-type="fig" rid="F8">8E, I</xref>). The folded mines in the leaf edge are 10–20 mm in length, and the late blotch mines are 2–6 mm in width and 7–15 mm (Fig. <xref ref-type="fig" rid="F7">7B, C, E</xref>) or 20–46 mm (Fig. <xref ref-type="fig" rid="F7">7A, D</xref>) in length and ocherous in coloration. Pupation takes place within the mine.</p></tp:treatment-sec><tp:treatment-sec sec-type="remarks"><title>Remarks.</title><p>Two pairs of prelae were observed to expand caudally and form a hump-shape in the female genitalia of some specimens (Fig. 3Db–d).</p><p>The folded, leaf-edge mines of this species resemble at first sight those of foreign congeneric species feeding on <tp:taxon-name><tp:taxon-name-part taxon-name-part-type="family">Fagaceae</tp:taxon-name-part></tp:taxon-name> and <tp:taxon-name><tp:taxon-name-part taxon-name-part-type="family">Rosaceae</tp:taxon-name-part></tp:taxon-name>, e.g. <italic><tp:taxon-name><tp:taxon-name-part taxon-name-part-type="genus">Coptotriche</tp:taxon-name-part> <tp:taxon-name-part taxon-name-part-type="species">citrinipennella</tp:taxon-name-part></tp:taxon-name></italic> (Clemens, 1859), <italic><tp:taxon-name><tp:taxon-name-part taxon-name-part-type="genus">Coptotriche</tp:taxon-name-part> <tp:taxon-name-part taxon-name-part-type="species">gaunacella</tp:taxon-name-part></tp:taxon-name></italic> (Duponchel, 1843), <italic><tp:taxon-name><tp:taxon-name-part taxon-name-part-type="genus">Coptotriche</tp:taxon-name-part> <tp:taxon-name-part taxon-name-part-type="species">crataegifoliae</tp:taxon-name-part></tp:taxon-name></italic> (Braun, 1972) and <italic><tp:taxon-name><tp:taxon-name-part taxon-name-part-type="genus">Coptotriche</tp:taxon-name-part> <tp:taxon-name-part taxon-name-part-type="species">agrimoniella</tp:taxon-name-part></tp:taxon-name></italic> (Braun, 1972). However, larvae of <italic><tp:taxon-name><tp:taxon-name-part taxon-name-part-type="genus">Coptotriche</tp:taxon-name-part> <tp:taxon-name-part taxon-name-part-type="species">citrinipennella</tp:taxon-name-part></tp:taxon-name></italic> form more tightly folded and narrow mines (<xref ref-type="bibr" rid="B1">Braun 1972</xref>), while other species form more expanded mines. Fully expanded mines of <italic><tp:taxon-name><tp:taxon-name-part taxon-name-part-type="genus">Coptotriche</tp:taxon-name-part> <tp:taxon-name-part taxon-name-part-type="species">minuta</tp:taxon-name-part></tp:taxon-name></italic> are easily distinguishable from those of the other Japanese <italic><tp:taxon-name><tp:taxon-name-part taxon-name-part-type="genus">Coptotriche</tp:taxon-name-part></tp:taxon-name></italic> species as shown in Fig. <xref ref-type="fig" rid="F13">13</xref>, although all of them are irregular blotch mines lined with a few folds. The mine of <italic><tp:taxon-name><tp:taxon-name-part taxon-name-part-type="genus">Coptotriche</tp:taxon-name-part> <tp:taxon-name-part taxon-name-part-type="species">minuta</tp:taxon-name-part></tp:taxon-name></italic> is most similar to that of <italic><tp:taxon-name><tp:taxon-name-part taxon-name-part-type="genus">Coptotriche</tp:taxon-name-part> <tp:taxon-name-part taxon-name-part-type="species">angusticollella</tp:taxon-name-part></tp:taxon-name></italic>, but the fold of <italic><tp:taxon-name><tp:taxon-name-part taxon-name-part-type="genus">Coptotriche</tp:taxon-name-part> <tp:taxon-name-part taxon-name-part-type="species">minuta</tp:taxon-name-part></tp:taxon-name></italic> is obviously smaller than that of <italic><tp:taxon-name><tp:taxon-name-part taxon-name-part-type="genus">Coptotriche</tp:taxon-name-part> <tp:taxon-name-part taxon-name-part-type="species">angusticollella</tp:taxon-name-part></tp:taxon-name></italic>. A mine of <italic><tp:taxon-name><tp:taxon-name-part taxon-name-part-type="genus">Coptotriche</tp:taxon-name-part> <tp:taxon-name-part taxon-name-part-type="species">minuta</tp:taxon-name-part></tp:taxon-name></italic> may look like a pupal shelter of <italic><tp:taxon-name><tp:taxon-name-part taxon-name-part-type="genus">Roeslerstammia</tp:taxon-name-part> <tp:taxon-name-part taxon-name-part-type="species">pronubella</tp:taxon-name-part></tp:taxon-name></italic> ([Denis &amp; Schiffermüller], 1775), <tp:taxon-name><tp:taxon-name-part taxon-name-part-type="family">Roeslerstammiidae</tp:taxon-name-part></tp:taxon-name>, which utilizes the same hostplant, <italic><tp:taxon-name><tp:taxon-name-part taxon-name-part-type="genus">Carpinus</tp:taxon-name-part> <tp:taxon-name-part taxon-name-part-type="species">laxiflora</tp:taxon-name-part></tp:taxon-name></italic> (<xref ref-type="bibr" rid="B4">Hirowatari et al. 2012</xref>, figs 7, 8).</p><!--PageBreak--></tp:treatment-sec><tp:treatment-sec><!--Section generated to contain objects referenced in tp:taxon-treatment.--><fig id="F7" position="float" orientation="portrait"><label>Figure 7.</label><caption><p>Mines of <italic><tp:taxon-name><tp:taxon-name-part taxon-name-part-type="genus">Coptotriche</tp:taxon-name-part> <tp:taxon-name-part taxon-name-part-type="species">minuta</tp:taxon-name-part></tp:taxon-name></italic> on its hostplants. <bold>A</bold> <italic><tp:taxon-name><tp:taxon-name-part taxon-name-part-type="genus">Carpinus</tp:taxon-name-part> <tp:taxon-name-part taxon-name-part-type="species">laxiflora</tp:taxon-name-part></tp:taxon-name></italic> <bold>B–F</bold> <italic><tp:taxon-name><tp:taxon-name-part taxon-name-part-type="genus">Carpinus</tp:taxon-name-part> <tp:taxon-name-part taxon-name-part-type="species">japonica</tp:taxon-name-part></tp:taxon-name></italic> <bold>G</bold> <italic><tp:taxon-name><tp:taxon-name-part taxon-name-part-type="genus">Corylus</tp:taxon-name-part> <tp:taxon-name-part taxon-name-part-type="species">sieboldiana</tp:taxon-name-part></tp:taxon-name></italic>.</p></caption><graphic xmlns:xlink="http://www.w3.org/1999/xlink" xlink:href="zookeys-601-127-g007.jpg" position="float" orientation="portrait" xlink:type="simple" id="oo_94054.jpg"/></fig><fig id="F8" position="float" orientation="portrait"><label>Figure 8.</label><caption><p>Biology of <italic><tp:taxon-name><tp:taxon-name-part taxon-name-part-type="genus">Coptotriche</tp:taxon-name-part> <tp:taxon-name-part taxon-name-part-type="species">minuta</tp:taxon-name-part></tp:taxon-name></italic> and its hostplants. <bold>A–E</bold> <italic><tp:taxon-name><tp:taxon-name-part taxon-name-part-type="genus">Carpinus</tp:taxon-name-part> <tp:taxon-name-part taxon-name-part-type="species">laxiflora</tp:taxon-name-part></tp:taxon-name></italic> <bold>F</bold> <italic><tp:taxon-name><tp:taxon-name-part taxon-name-part-type="genus">Carpinus</tp:taxon-name-part> <tp:taxon-name-part taxon-name-part-type="species">tschonoskii</tp:taxon-name-part></tp:taxon-name></italic> <bold>G–J</bold> <italic><tp:taxon-name><tp:taxon-name-part taxon-name-part-type="genus">Carpinus</tp:taxon-name-part> <tp:taxon-name-part taxon-name-part-type="species">japonica</tp:taxon-name-part></tp:taxon-name></italic> <bold>L</bold> <italic><tp:taxon-name><tp:taxon-name-part taxon-name-part-type="genus">Corylus</tp:taxon-name-part> <tp:taxon-name-part taxon-name-part-type="species">sieboldiana</tp:taxon-name-part></tp:taxon-name></italic> <bold>A–C, G</bold> Blotch mines and branches of hostplant <bold>D</bold> Mine by later instar larva <bold>E</bold> Later instar larva <bold>F, H</bold> Young mines <bold>I</bold> Later instar larva in winter <bold>J</bold> Resting posture of the adult, ventral view <bold>K</bold> Same, dorsal view <bold>L</bold> Same, lateral view. Arrows show holes for ejecting frass.</p></caption><graphic xmlns:xlink="http://www.w3.org/1999/xlink" xlink:href="zookeys-601-127-g008.jpg" position="float" orientation="portrait" xlink:type="simple" id="oo_94055.jpg"/></fig><fig id="F13" position="float" orientation="portrait"><label>Figure 13.</label><caption><p>Mine characters of Japanese <tp:taxon-name><tp:taxon-name-part taxon-name-part-type="family">Tischeriidae</tp:taxon-name-part></tp:taxon-name>. Hostplants: <bold>1, 3a</bold> <italic><tp:taxon-name><tp:taxon-name-part taxon-name-part-type="genus">Quercus</tp:taxon-name-part> <tp:taxon-name-part taxon-name-part-type="species">acutissima</tp:taxon-name-part></tp:taxon-name></italic> <bold>2, 3b</bold> <italic><tp:taxon-name><tp:taxon-name-part taxon-name-part-type="genus">Quercus</tp:taxon-name-part> <tp:taxon-name-part taxon-name-part-type="species">serrata</tp:taxon-name-part></tp:taxon-name></italic> <bold>3c</bold> <italic><tp:taxon-name><tp:taxon-name-part taxon-name-part-type="genus">Quercus</tp:taxon-name-part> <tp:taxon-name-part taxon-name-part-type="species">crispula</tp:taxon-name-part></tp:taxon-name></italic> <bold>6</bold> <italic><tp:taxon-name><tp:taxon-name-part taxon-name-part-type="genus">Rosa</tp:taxon-name-part> <tp:taxon-name-part taxon-name-part-type="species">multiflora</tp:taxon-name-part></tp:taxon-name></italic> <bold>7</bold> <tp:taxon-name><tp:taxon-name-part taxon-name-part-type="genus">Rubus</tp:taxon-name-part> <tp:taxon-name-part taxon-name-part-type="species">palmatus</tp:taxon-name-part> <tp:taxon-name-part taxon-name-part-type="infraspecific-rank">var.</tp:taxon-name-part> <tp:taxon-name-part taxon-name-part-type="variety">palmatus</tp:taxon-name-part></tp:taxon-name> <bold>8a</bold> <italic><tp:taxon-name><tp:taxon-name-part taxon-name-part-type="genus">Eurya</tp:taxon-name-part> <tp:taxon-name-part taxon-name-part-type="species">japonica</tp:taxon-name-part></tp:taxon-name></italic> <bold>8b</bold> <italic><tp:taxon-name><tp:taxon-name-part taxon-name-part-type="genus">Eurya</tp:taxon-name-part> <tp:taxon-name-part taxon-name-part-type="species">emarginata</tp:taxon-name-part></tp:taxon-name></italic> <bold>10</bold> <italic><tp:taxon-name><tp:taxon-name-part taxon-name-part-type="genus">Carpinus</tp:taxon-name-part> <tp:taxon-name-part taxon-name-part-type="species">laxiflora</tp:taxon-name-part></tp:taxon-name></italic> <bold>11</bold> <italic><tp:taxon-name><tp:taxon-name-part taxon-name-part-type="genus">Symplocos</tp:taxon-name-part> <tp:taxon-name-part taxon-name-part-type="species">lucida</tp:taxon-name-part></tp:taxon-name></italic>. Mine characters of <italic><tp:taxon-name><tp:taxon-name-part taxon-name-part-type="genus">Tischeria</tp:taxon-name-part></tp:taxon-name></italic> species follow <xref ref-type="bibr" rid="B15">Sato (1993)</xref>.</p></caption><graphic xmlns:xlink="http://www.w3.org/1999/xlink" xlink:href="zookeys-601-127-g013.jpg" position="float" orientation="portrait" xlink:type="simple" id="oo_94060.jpg"/></fig></tp:treatment-sec><ref-list><ref id="B16"><mixed-citation xmlns:xlink="http://www.w3.org/1999/xlink" xlink:type="simple">
          <person-group><name name-style="western"><surname>Sato</surname><given-names>H</given-names></name></person-group> (<year>2011</year>) <chapter-title><tp:taxon-name><tp:taxon-name-part taxon-name-part-type="family">Tischeriidae</tp:taxon-name-part></tp:taxon-name>.</chapter-title> In: <person-group><name name-style="western"><surname>Komai</surname><given-names>F</given-names></name><name name-style="western"><surname>Yoshiyasu</surname><given-names>Y</given-names></name><name name-style="western"><surname>Nasu</surname><given-names>Y</given-names></name><name name-style="western"><surname>Saito</surname><given-names>T</given-names></name></person-group> (<role>Eds</role>) <source>A guide to the <tp:taxon-name><tp:taxon-name-part taxon-name-part-type="order">Lepidoptera</tp:taxon-name-part></tp:taxon-name> of Japan</source>. <publisher-name>Tokai University Press</publisher-name>, pp <lpage>128</lpage>, <lpage>559</lpage>, figs II-14.3A, B. <comment>[In Japanese]</comment></mixed-citation></ref><ref id="B17"><mixed-citation xmlns:xlink="http://www.w3.org/1999/xlink" xlink:type="simple">
          <person-group><name name-style="western"><surname>Stonis</surname><given-names>JR</given-names></name><name name-style="western"><surname>Diškus</surname><given-names>A</given-names></name><name name-style="western"><surname>Rociene</surname><given-names>A</given-names></name><name name-style="western"><surname>Sruoga</surname><given-names>V</given-names></name><name name-style="western"><surname>Davis</surname><given-names>DR</given-names></name></person-group> (<year>2014</year>) <article-title>New and little known <italic><tp:taxon-name><tp:taxon-name-part taxon-name-part-type="genus">Coptotriche</tp:taxon-name-part></tp:taxon-name></italic> and <italic><tp:taxon-name><tp:taxon-name-part taxon-name-part-type="genus">Tischeria</tp:taxon-name-part></tp:taxon-name></italic> species (<tp:taxon-name><tp:taxon-name-part taxon-name-part-type="order">Lepidoptera</tp:taxon-name-part></tp:taxon-name>: <tp:taxon-name><tp:taxon-name-part taxon-name-part-type="family">Tischeriidae</tp:taxon-name-part></tp:taxon-name>) from Primorskiy Kray, Russian Far East.</article-title> <source>Zootaxa</source> <volume>3884</volume>(<issue>2</issue>): <fpage>141</fpage>–<lpage>155</lpage>. doi: <ext-link xlink:type="simple" ext-link-type="doi" xlink:href="10.11646/zootaxa.3884.2.3">10.11646/zootaxa.3884.2.3</ext-link></mixed-citation></ref><ref id="B1"><mixed-citation xmlns:xlink="http://www.w3.org/1999/xlink" xlink:type="simple">
          <person-group><name name-style="western"><surname>Braun</surname><given-names>AF</given-names></name></person-group> (<year>1972</year>) <article-title><tp:taxon-name><tp:taxon-name-part taxon-name-part-type="family">Tischeriidae</tp:taxon-name-part></tp:taxon-name> of America North of Mexico (<tp:taxon-name><tp:taxon-name-part taxon-name-part-type="above-genus">Microlepidoptera</tp:taxon-name-part></tp:taxon-name>).</article-title> <source>Memoirs of the American Entomological Society</source> <volume>28</volume>: <fpage>1</fpage>–<lpage>148</lpage>.</mixed-citation></ref><ref id="B15"><mixed-citation xmlns:xlink="http://www.w3.org/1999/xlink" xlink:type="simple">
          <person-group><name name-style="western"><surname>Sato</surname><given-names>H</given-names></name></person-group> (<year>1993</year>) <article-title><italic><tp:taxon-name><tp:taxon-name-part taxon-name-part-type="genus">Tischeria</tp:taxon-name-part></tp:taxon-name></italic> leafminers (<tp:taxon-name><tp:taxon-name-part taxon-name-part-type="order">Lepidoptera</tp:taxon-name-part></tp:taxon-name>, <tp:taxon-name><tp:taxon-name-part taxon-name-part-type="family">Tischeriidae</tp:taxon-name-part></tp:taxon-name>) on deciduous oaks from Japan.</article-title> <source>Japanese Journal of Entomology</source> <volume>61</volume>(<issue>3</issue>): <fpage>547</fpage>–<lpage>556</lpage>.</mixed-citation></ref><ref id="B4"><mixed-citation xmlns:xlink="http://www.w3.org/1999/xlink" xlink:type="simple">
          <person-group><name name-style="western"><surname>Hirowatari</surname><given-names>T</given-names></name><name name-style="western"><surname>Tsuchiya</surname><given-names>T</given-names></name><name name-style="western"><surname>Kobayashi</surname><given-names>S</given-names></name></person-group> (<year>2012</year>) <article-title>Biological notes on two species of the genus <italic><tp:taxon-name><tp:taxon-name-part taxon-name-part-type="genus">Roeslerstammia</tp:taxon-name-part></tp:taxon-name></italic> Zeller (<tp:taxon-name><tp:taxon-name-part taxon-name-part-type="order">Lepidoptera</tp:taxon-name-part></tp:taxon-name>, <tp:taxon-name><tp:taxon-name-part taxon-name-part-type="family">Roeslerstammiidae</tp:taxon-name-part></tp:taxon-name>) in Japan.</article-title> <source><tp:taxon-name><tp:taxon-name-part taxon-name-part-type="order">Lepidoptera</tp:taxon-name-part></tp:taxon-name> Science</source> <volume>63</volume>(<issue>1</issue>): <fpage>37</fpage>–<lpage>46</lpage>.</mixed-citation></ref></ref-list></tp:taxon-treatment>
