# Supplementary material for: A review of the Japanese species of the family Tischeriidae (Lepidoptera)
Source: Zookeys. 2016 Jun 29;(601):127–51. doi: 10.3897/zookeys.601.7782 (PMC4978084; doi:10.3897/zookeys.601.7782)
Supplement: XML Treatment for Coptotriche symplocosella [file zookeys.601.7782-treatment2.xml]

<!DOCTYPE tp:taxon-treatment
  PUBLIC "-//TaxonX//DTD Taxonomic Treatment Publishing DTD v0 20100105//EN" "tax-treatment-NSO.dtd">
<tp:taxon-treatment xmlns:tp="http://www.plazi.org/taxpub"><tp:treatment-meta><kwd-group><label>Taxon classification</label><kwd><named-content content-type="kingdom">Animalia</named-content></kwd><kwd><named-content content-type="order">Lepidoptera</named-content></kwd><kwd><named-content content-type="family">Tischeriidae</named-content></kwd></kwd-group><mixed-citation publication-type="journal"><person-group><name><surname>Kobayashi</surname><given-names>Shigeki</given-names></name><name><surname>Sato</surname><given-names>Hiroaki</given-names></name><name><surname>Hirano</surname><given-names>Nagao</given-names></name><name><surname>Yamada</surname><given-names>Kazutaka</given-names></name><name><surname>Hirowatari</surname><given-names>Toshiya</given-names></name></person-group><article-title>A review of the Japanese species of the family <tp:taxon-name><tp:taxon-name-part taxon-name-part-type="family">Tischeriidae</tp:taxon-name-part></tp:taxon-name> (<tp:taxon-name><tp:taxon-name-part taxon-name-part-type="order">Lepidoptera</tp:taxon-name-part></tp:taxon-name>)</article-title><source>Zookeys</source><day>29</day><month>6</month><year>2016</year><volume>2016</volume><issue>601</issue><fpage>127</fpage><lpage>151</lpage><pub-id pub-id-type="doi">10.3897/zookeys.601.7782</pub-id></mixed-citation></tp:treatment-meta><tp:nomenclature><tp:taxon-name>
            <tp:taxon-name-part taxon-name-part-type="genus">Coptotriche</tp:taxon-name-part>
            <tp:taxon-name-part taxon-name-part-type="species">symplocosella</tp:taxon-name-part>
            <object-id xmlns:xlink="http://www.w3.org/1999/xlink" content-type="zoobank" xlink:type="simple">http://zoobank.org/C82BE915-F1FF-4FDC-8265-8C7AE249F647</object-id>
          </tp:taxon-name><tp:taxon-authority>Kobayashi &amp; Hirowatari</tp:taxon-authority><tp:taxon-status xmlns:xlink="http://www.w3.org/1999/xlink" xlink:type="simple">sp. n.</tp:taxon-status><xref ref-type="fig" rid="F2">Figs 2D–E</xref><xref ref-type="fig" rid="F3">, 3E–H</xref><xref ref-type="fig" rid="F9">, 9</xref><xref ref-type="fig" rid="F10">, 10</xref><xref ref-type="fig" rid="F11">, 11</xref><!--PageBreak--></tp:nomenclature><tp:treatment-sec sec-type="material"><title>Material examined.</title><p>47(11♂ 9♀ 27 exs)</p></tp:treatment-sec><tp:treatment-sec sec-type="type material"><title>Type material.</title><p>Holotype ♂, JAPAN: Kyushu: Adachi Park, Kokura, Fukuoka Pref., 9.iv.2012em., host <italic><tp:taxon-name><tp:taxon-name-part taxon-name-part-type="genus">Symplocos</tp:taxon-name-part> <tp:taxon-name-part taxon-name-part-type="species">lucida</tp:taxon-name-part></tp:taxon-name></italic>, 20.iii.2012(larva), S. Kobayashi leg. Paratypes 10♂ 9♀, Mikata, Mitsushima, Tsushima, Nagasaki Pref., 25.iv.–6.v.2012em., S. Kobayashi leg., host <italic><tp:taxon-name><tp:taxon-name-part taxon-name-part-type="genus">Symplocos</tp:taxon-name-part> <tp:taxon-name-part taxon-name-part-type="species">lucida</tp:taxon-name-part></tp:taxon-name></italic>, 27.iii.2012 (larva), SK402–405.</p></tp:treatment-sec><tp:treatment-sec sec-type="material"><title>Other material.</title><p>20 exs, same data as paratypes.</p><p>Pupae. 7 exs, Mikata, Mitsushima, Tsushima, Nagasaki Pref., 27.iv.2012, S. Kobayashi leg., host <italic><tp:taxon-name><tp:taxon-name-part taxon-name-part-type="genus">Symplocos</tp:taxon-name-part> <tp:taxon-name-part taxon-name-part-type="species">lucida</tp:taxon-name-part></tp:taxon-name></italic>, 27.iii.2012(larva).</p></tp:treatment-sec><tp:treatment-sec sec-type="diagnosis"><title>Diagnosis.</title><p>The color of the scaling is very similar to that of many other <italic><tp:taxon-name><tp:taxon-name-part taxon-name-part-type="genus">Coptotriche</tp:taxon-name-part></tp:taxon-name></italic> species; the new species differs from other members of the genus in the combination of the rather long uncus (Fig. <xref ref-type="fig" rid="F3">3F</xref>), and the gently curved slender valva (Fig. <xref ref-type="fig" rid="F3">3G</xref>) in the male genitalia, and the very small corpus bursae (Fig. <xref ref-type="fig" rid="F3">3H</xref>) in the female genitalia.</p><p>
            <bold>Adult</bold> (Fig. <xref ref-type="fig" rid="F2">2D–E</xref>). Wing expanse 8.7 mm; forewing length 4.0 mm in holotype, 7.3–9.2 mm in paratypes (8.0 mm on average for 21 specimens). Head: palpi cream white to ocherous; frons smooth, blackish brown; vertex tuft blackish brown centrally, frontal and lateral tufts brown; collar brown to grayish black apically, comprised of slender lamellar scales; antenna minimally 2/3 length of forewing, brown to golden. Thorax: anterior part black, posterior part grayish black. Forewing brown to ocherous with blackish scales densely covering apex, and tipping termen and tornus; termen with brown scales. Cilia and hindwing blackish gray. Legs pale ocherous. Abdomen: black; anal tuft grayish ocherous.</p><p>
            <bold>Male genitalia</bold> (Fig. <xref ref-type="fig" rid="F3">3E–G</xref>) (2 preparations examined). Uncus with oblong claw-shaped lateral lobes. Socii membranous. Tegumen broad and rather long. Valva slender, gently curved inwards (Fig. <xref ref-type="fig" rid="F3">3G</xref>). Transtilla present. Anellus membranous, indistinct. Vinculum with rather short triangular ventral plate, with rounded anterior part. Phallus tulip-shaped, slender with broad ended apical part (Fig. <xref ref-type="fig" rid="F3">3E</xref>).</p><p>
            <bold>Female genitalia</bold> (Fig. <xref ref-type="fig" rid="F3">3H</xref>) (2 preparations examined). Similar to <italic><tp:taxon-name><tp:taxon-name-part taxon-name-part-type="genus">Coptotriche</tp:taxon-name-part> <tp:taxon-name-part taxon-name-part-type="species">japoniella</tp:taxon-name-part></tp:taxon-name></italic> and <italic><tp:taxon-name><tp:taxon-name-part taxon-name-part-type="genus">Coptotriche</tp:taxon-name-part> <tp:taxon-name-part taxon-name-part-type="species">bifurcula</tp:taxon-name-part></tp:taxon-name></italic>, except corpus bursae very small, slender, with two narrow signa with minute spines, and a short slender ductus spermathecae.</p><p>
            <bold>Pupa.</bold> (Fig. <xref ref-type="fig" rid="F11">11</xref>) (3 preparations examined). Brown to dark brown, 4.4–5.1 mm in length. Vertex (Fig. <xref ref-type="fig" rid="F11">11A–B</xref>) smooth, with a pair of short setae laterally (Fig. <xref ref-type="fig" rid="F11">11C</xref>). Dorsum A2–A7 with a pair of long setae, and a concentration of very small spines (Fig. <xref ref-type="fig" rid="F11">11E</xref>). Dorsum A8–A10 (Fig. <xref ref-type="fig" rid="F11">11G, H</xref>) with a pair of long dorsal spines and a pair of long lateral spines; A10 (Fig. <xref ref-type="fig" rid="F11">11F–H</xref>) furcated with a pair of short acute processes from caudal apex, rolled on the dorsal side.</p></tp:treatment-sec><tp:treatment-sec sec-type="distribution"><title>Distribution.</title><p>Japan: Kyushu (Fukuoka and Nagasaki (Tsushima Is.) Prefectures).</p></tp:treatment-sec><tp:treatment-sec sec-type="host"><title>Host plants.</title><p>
            <italic><tp:taxon-name><tp:taxon-name-part taxon-name-part-type="genus">Symplocos</tp:taxon-name-part> <tp:taxon-name-part taxon-name-part-type="species">lucida</tp:taxon-name-part></tp:taxon-name></italic> (Thunb.) Siebold &amp; Zucc. (<tp:taxon-name><tp:taxon-name-part taxon-name-part-type="family">Symplocaceae</tp:taxon-name-part></tp:taxon-name>).</p></tp:treatment-sec><tp:treatment-sec sec-type="etymology"><title>Etymology.</title><p>The specific epithet, <italic><tp:taxon-name><tp:taxon-name-part taxon-name-part-type="species">symplocosella</tp:taxon-name-part></tp:taxon-name></italic>, refers to the genus of the hostplant, <italic><tp:taxon-name><tp:taxon-name-part taxon-name-part-type="genus">Symplocos</tp:taxon-name-part></tp:taxon-name></italic>.</p><!--PageBreak--></tp:treatment-sec><tp:treatment-sec sec-type="biology"><title>Biology</title><p>(Figs <xref ref-type="fig" rid="F9">9</xref>–<xref ref-type="fig" rid="F10">10</xref>). Because many young larvae were observed in leaf mines in March, the species seems to overwinter in the larval stage. The larvae mine leaves of an evergreen tree, <italic><tp:taxon-name><tp:taxon-name-part taxon-name-part-type="genus">Symplocos</tp:taxon-name-part> <tp:taxon-name-part taxon-name-part-type="species">lucida</tp:taxon-name-part></tp:taxon-name></italic>, forming an elongate full-depth blotch mine beginning with a slender, linear shape (Fig. <xref ref-type="fig" rid="F9">9A, E</xref>), and gradually expanding as they feed and grow (Fig. <xref ref-type="fig" rid="F9">9B, F, G</xref>); about ~3 cm in length, white to dark yellow; the older mines turn brown in coloration (Fig. <xref ref-type="fig" rid="F9">9C</xref>). There were usually 1–3 mines per leaf (Fig. <xref ref-type="fig" rid="F9">9G</xref>). The larva ejects frass through circular holes (Fig. <xref ref-type="fig" rid="F10">10</xref>). From shed larval head capsules in the mine, we estimate that the species has six larval instars (Figs <xref ref-type="fig" rid="F9">9I</xref>, <xref ref-type="fig" rid="F10">10</xref>). The semifinal and final instar larvae are 6.0–7.0 mm long and pale green in coloration. Head capsule widths are 1st instar: 0.21 mm, 2nd: 0.25 mm, 3rd: 0.30 mm, 4th: 0.40 mm. The mature larva lines the mine with silk, so that the upper surface of the mine shows a few folds (Fig. <xref ref-type="fig" rid="F9">9C</xref>); a pupal cocoon is situated at the end of the mine.</p></tp:treatment-sec><tp:treatment-sec sec-type="remarks"><title>Remarks.</title><p>The pupal characters of the new species are similar to those of other <italic><tp:taxon-name><tp:taxon-name-part taxon-name-part-type="genus">Coptotriche</tp:taxon-name-part></tp:taxon-name></italic> species, but the new species has rather short caudal processes.</p></tp:treatment-sec><tp:treatment-sec><!--Section generated to contain objects referenced in tp:taxon-treatment.--><fig id="F2" position="float" orientation="portrait"><label>Figure 2.</label><caption><p>Adults of <tp:taxon-name><tp:taxon-name-part taxon-name-part-type="family">Tischeriidae</tp:taxon-name-part></tp:taxon-name> species from Japan. <bold>A</bold> <italic><tp:taxon-name><tp:taxon-name-part taxon-name-part-type="genus">Coptotriche</tp:taxon-name-part> <tp:taxon-name-part taxon-name-part-type="species">minuta</tp:taxon-name-part></tp:taxon-name></italic> Diškus &amp; Stonis, 2014, male (Nara Prefecture) <bold>B</bold> Female (Nara Pref.) <bold>C</bold> Male, overwintering form (Nagano Pref.) <bold>D</bold> <italic><tp:taxon-name><tp:taxon-name-part taxon-name-part-type="genus">Coptotriche</tp:taxon-name-part> <tp:taxon-name-part taxon-name-part-type="species">symplocosella</tp:taxon-name-part></tp:taxon-name></italic> sp. n., holotype male <bold>E</bold> Paratype female. <bold>F</bold> <italic><tp:taxon-name><tp:taxon-name-part taxon-name-part-type="genus">Tischeria</tp:taxon-name-part> <tp:taxon-name-part taxon-name-part-type="species">kumatai</tp:taxon-name-part></tp:taxon-name></italic> sp. n., holotype male <bold>G</bold> Paratype female (Nagano Pref.) <bold>H</bold> <italic><tp:taxon-name><tp:taxon-name-part taxon-name-part-type="genus">Tischeria</tp:taxon-name-part> <tp:taxon-name-part taxon-name-part-type="species">relictana</tp:taxon-name-part></tp:taxon-name></italic> Ermolaev, 1986, male (Tokushima Pref.), hostplant unknown <bold>I</bold> Female (Hokkaido), hostplant: <italic><tp:taxon-name><tp:taxon-name-part taxon-name-part-type="genus">Betula</tp:taxon-name-part> <tp:taxon-name-part taxon-name-part-type="species">ermanii</tp:taxon-name-part></tp:taxon-name></italic> <bold>J</bold> Male (Nagano Pref.), hostplant: <italic><tp:taxon-name><tp:taxon-name-part taxon-name-part-type="genus">Betula</tp:taxon-name-part> <tp:taxon-name-part taxon-name-part-type="species">grossa</tp:taxon-name-part></tp:taxon-name></italic> <bold>K</bold> Female, same hostplant <bold>L</bold> Female (Nara Pref.), hostplant unknown. Scale bar: 1 mm.</p></caption><graphic xmlns:xlink="http://www.w3.org/1999/xlink" xlink:href="zookeys-601-127-g002.jpg" position="float" orientation="portrait" xlink:type="simple" id="oo_94049.jpg"/></fig><fig id="F3" position="float" orientation="portrait"><label>Figure 3.</label><caption><p>Genitalia of <italic><tp:taxon-name><tp:taxon-name-part taxon-name-part-type="genus">Coptotriche</tp:taxon-name-part> <tp:taxon-name-part taxon-name-part-type="species">minuta</tp:taxon-name-part></tp:taxon-name></italic> and <italic><tp:taxon-name><tp:taxon-name-part taxon-name-part-type="genus">Coptotriche</tp:taxon-name-part> <tp:taxon-name-part taxon-name-part-type="species">symplocosella</tp:taxon-name-part></tp:taxon-name></italic>. <bold>A–D</bold>: <italic><tp:taxon-name><tp:taxon-name-part taxon-name-part-type="genus">Coptotriche</tp:taxon-name-part> <tp:taxon-name-part taxon-name-part-type="species">minuta</tp:taxon-name-part></tp:taxon-name></italic>. <bold>E–H</bold>: <italic><tp:taxon-name><tp:taxon-name-part taxon-name-part-type="genus">Coptotriche</tp:taxon-name-part> <tp:taxon-name-part taxon-name-part-type="species">symplocosella</tp:taxon-name-part></tp:taxon-name></italic>. <bold>A, E</bold> Phallus, ventral view <bold>B, F</bold> Male genitalia, ventral view <bold>C, G</bold> Right valva, inner view <bold>D, H</bold> Female genitalia, ventral view <bold>Db, Dc, Dd</bold> Same, separated two pairs of prela towards posterior part <bold>Db</bold> Lateral view <bold>Dcd</bold> ventral view <bold>De</bold> Corpus bursae and ductus spermatheca. Abbreviations: aa: apophysis anterioris; an: anellus; ap: apophysis posterioris; cb: corpus bursae; la: lateral arm of 8th tergite; pr: prela; sl: setose lobe on 9th tergite; so: socius; sp: spermatheca; tr: transtilla; un: uncus; va: valva; vi: vinculum; ve: vestibulum; 8s: 8th sternite.</p></caption><graphic xmlns:xlink="http://www.w3.org/1999/xlink" xlink:href="zookeys-601-127-g003.jpg" position="float" orientation="portrait" xlink:type="simple" id="oo_94050.jpg"/></fig><fig id="F9" position="float" orientation="portrait"><label>Figure 9.</label><caption><p>Biology of <italic><tp:taxon-name><tp:taxon-name-part taxon-name-part-type="genus">Coptotriche</tp:taxon-name-part> <tp:taxon-name-part taxon-name-part-type="species">symplocosella</tp:taxon-name-part></tp:taxon-name></italic> and its hostplant, <italic><tp:taxon-name><tp:taxon-name-part taxon-name-part-type="genus">Symplocos</tp:taxon-name-part> <tp:taxon-name-part taxon-name-part-type="species">lucida</tp:taxon-name-part></tp:taxon-name></italic>. <bold>A, E</bold> Young mines <bold>B, F–G</bold> Later mines <bold>C</bold> Old mine <bold>D</bold> Young mines and shoots of <italic><tp:taxon-name><tp:taxon-name-part taxon-name-part-type="genus">Symplocos</tp:taxon-name-part> <tp:taxon-name-part taxon-name-part-type="species">lucida</tp:taxon-name-part></tp:taxon-name></italic> <bold>H</bold> Later instar larva <bold>I</bold> Head capsule within mine <bold>J</bold> Final instar larva, dorsal view <bold>K</bold> Pupa, dorsal view <bold>L</bold> Resting posture of adult, lateral view.</p></caption><graphic xmlns:xlink="http://www.w3.org/1999/xlink" xlink:href="zookeys-601-127-g009.jpg" position="float" orientation="portrait" xlink:type="simple" id="oo_94056.jpg"/></fig><fig id="F10" position="float" orientation="portrait"><label>Figure 10.</label><caption><p>Immature stage of <italic><tp:taxon-name><tp:taxon-name-part taxon-name-part-type="genus">Coptotriche</tp:taxon-name-part> <tp:taxon-name-part taxon-name-part-type="species">symplocosella</tp:taxon-name-part></tp:taxon-name></italic> and its hostplant, <italic><tp:taxon-name><tp:taxon-name-part taxon-name-part-type="genus">Symplocos</tp:taxon-name-part> <tp:taxon-name-part taxon-name-part-type="species">lucida</tp:taxon-name-part></tp:taxon-name></italic>. Arrows show head capsules.</p></caption><graphic xmlns:xlink="http://www.w3.org/1999/xlink" xlink:href="zookeys-601-127-g010.jpg" position="float" orientation="portrait" xlink:type="simple" id="oo_94057.jpg"/></fig><fig id="F11" position="float" orientation="portrait"><label>Figure 11.</label><caption><p>Pupa of <italic><tp:taxon-name><tp:taxon-name-part taxon-name-part-type="genus">Coptotriche</tp:taxon-name-part> <tp:taxon-name-part taxon-name-part-type="species">symplocosella</tp:taxon-name-part></tp:taxon-name></italic>. <bold>A</bold> Head, ventral view <bold>B</bold> Lateral view <bold>C</bold> Frontal setae, lateral view <bold>D</bold> Head, dorsal view <bold>E</bold> Setae of abdominal tergum <bold>F</bold> A8–A10, ventral view <bold>G</bold> Lateral view <bold>H</bold> Dorsal view.</p></caption><graphic xmlns:xlink="http://www.w3.org/1999/xlink" xlink:href="zookeys-601-127-g011.jpg" position="float" orientation="portrait" xlink:type="simple" id="oo_94058.jpg"/></fig></tp:treatment-sec></tp:taxon-treatment>
