# Supplementary material for: A review of the Japanese species of the family Tischeriidae (Lepidoptera)
Source: Zookeys. 2016 Jun 29;(601):127–51. doi: 10.3897/zookeys.601.7782 (PMC4978084; doi:10.3897/zookeys.601.7782)
Supplement: XML Treatment for Tischeria kumatai [file zookeys.601.7782-treatment3.xml]

<!DOCTYPE tp:taxon-treatment
  PUBLIC "-//TaxonX//DTD Taxonomic Treatment Publishing DTD v0 20100105//EN" "tax-treatment-NSO.dtd">
<tp:taxon-treatment xmlns:tp="http://www.plazi.org/taxpub"><tp:treatment-meta><kwd-group><label>Taxon classification</label><kwd><named-content content-type="kingdom">Animalia</named-content></kwd><kwd><named-content content-type="order">Lepidoptera</named-content></kwd><kwd><named-content content-type="family">Tischeriidae</named-content></kwd></kwd-group><mixed-citation publication-type="journal"><person-group><name><surname>Kobayashi</surname><given-names>Shigeki</given-names></name><name><surname>Sato</surname><given-names>Hiroaki</given-names></name><name><surname>Hirano</surname><given-names>Nagao</given-names></name><name><surname>Yamada</surname><given-names>Kazutaka</given-names></name><name><surname>Hirowatari</surname><given-names>Toshiya</given-names></name></person-group><article-title>A review of the Japanese species of the family <tp:taxon-name><tp:taxon-name-part taxon-name-part-type="family">Tischeriidae</tp:taxon-name-part></tp:taxon-name> (<tp:taxon-name><tp:taxon-name-part taxon-name-part-type="order">Lepidoptera</tp:taxon-name-part></tp:taxon-name>)</article-title><source>Zookeys</source><day>29</day><month>6</month><year>2016</year><volume>2016</volume><issue>601</issue><fpage>127</fpage><lpage>151</lpage><pub-id pub-id-type="doi">10.3897/zookeys.601.7782</pub-id></mixed-citation></tp:treatment-meta><tp:nomenclature><tp:taxon-name>
            <tp:taxon-name-part taxon-name-part-type="genus">Tischeria</tp:taxon-name-part>
            <tp:taxon-name-part taxon-name-part-type="species">kumatai</tp:taxon-name-part>
            <object-id xmlns:xlink="http://www.w3.org/1999/xlink" content-type="zoobank" xlink:type="simple">http://zoobank.org/BDB99F16-F635-487C-AF81-D32A8C546829</object-id>
          </tp:taxon-name><tp:taxon-authority>Sato, Kobayashi &amp; Hirowatari</tp:taxon-authority><tp:taxon-status xmlns:xlink="http://www.w3.org/1999/xlink" xlink:type="simple">sp. n.</tp:taxon-status><xref ref-type="fig" rid="F2">Figs 2F–G</xref><xref ref-type="fig" rid="F4">, 4</xref><tp:nomenclature-citation-list><tp:nomenclature-citation><tp:taxon-name>
                <tp:taxon-name-part taxon-name-part-type="genus">Tischeria</tp:taxon-name-part>
              </tp:taxon-name><comment>sp.: <xref ref-type="bibr" rid="B16">Sato 2011</xref>: 559</comment></tp:nomenclature-citation></tp:nomenclature-citation-list></tp:nomenclature><tp:treatment-sec sec-type="material"><title>Material examined.</title><p>6 (3♂ 3♀)</p></tp:treatment-sec><tp:treatment-sec sec-type="type material"><title>Type material.</title><p>Holotype ♂, JAPAN: Hokkaido: Teine, 14.v.1959, host <italic><tp:taxon-name><tp:taxon-name-part taxon-name-part-type="genus">Tilia</tp:taxon-name-part> <tp:taxon-name-part taxon-name-part-type="species">japonica</tp:taxon-name-part></tp:taxon-name></italic>, T. Kumata leg. (genitalia slide no. <abbrev xmlns:xlink="http://www.w3.org/1999/xlink" content-type="institution" xlink:title="Osaka Prefecture University" xlink:type="simple">OPU</abbrev>-SK486). Paratypes Host. <italic><tp:taxon-name><tp:taxon-name-part taxon-name-part-type="genus">Tilia</tp:taxon-name-part> <tp:taxon-name-part taxon-name-part-type="species">japonica</tp:taxon-name-part></tp:taxon-name></italic>: 1♂ 1♀, same locality and data of holotype, SK485; 1♀, Mt. Maruyama, Sapporo, Hokkaido, 2.v.2007em., H. Sato leg., 7.ix.2006(larva); 1♀, Oshirakawa, Azumi, Nagano Pref., 31.v.1992em., N. Hirano leg., 7.ix.1991, SK567. Host <italic><tp:taxon-name><tp:taxon-name-part taxon-name-part-type="genus">Tilia</tp:taxon-name-part></tp:taxon-name></italic> sp.: 1♂, Mt. Maruyama, Sapporo, Hokkaido, 24.iii.2007em., H. Sato leg., 7.ix.2006(larva).</p></tp:treatment-sec><tp:treatment-sec sec-type="diagnosis"><title>Diagnosis.</title><p>The color of the scaling of this new species has little or no diagnostic value. However, the female genitalia exhibit good diagnostic characters, especially the thickened plate-like vestibulum (antrum) (Fig. <xref ref-type="fig" rid="F4">4I</xref>). Among <italic><tp:taxon-name><tp:taxon-name-part taxon-name-part-type="genus">Tischeria</tp:taxon-name-part></tp:taxon-name></italic> species having a similarly unusual antrum (e.g. <italic><tp:taxon-name><tp:taxon-name-part taxon-name-part-type="genus">Tischeria</tp:taxon-name-part> <tp:taxon-name-part taxon-name-part-type="species">ptarmica</tp:taxon-name-part></tp:taxon-name></italic> Meyrick (see van <xref ref-type="bibr" rid="B11">Nieukerken 2010</xref>) and <italic><tp:taxon-name><tp:taxon-name-part taxon-name-part-type="genus">Tischeria</tp:taxon-name-part> <tp:taxon-name-part taxon-name-part-type="species">zestica</tp:taxon-name-part></tp:taxon-name></italic> Meyrick (see <xref ref-type="bibr" rid="B14">Puplesis and Diškus 2003</xref>), the new species is most similar to <italic><tp:taxon-name><tp:taxon-name-part taxon-name-part-type="genus">Tischeria</tp:taxon-name-part> <tp:taxon-name-part taxon-name-part-type="species">unca</tp:taxon-name-part></tp:taxon-name></italic> Diškus &amp; Stonis from the Russian Far East (feeding on <italic><tp:taxon-name><tp:taxon-name-part taxon-name-part-type="genus">Quercus</tp:taxon-name-part></tp:taxon-name></italic>), but is recognizable by the slender posterior plate of the antrum and the lack of spines in the corpus bursae in the female genitalia, and the long spiral shaped juxta (Fig. <xref ref-type="fig" rid="F4">4E–F</xref>) and the valva with a very slender basal half (Fig. <xref ref-type="fig" rid="F4">4A</xref>) in the male genitalia. The South African species, <italic><tp:taxon-name><tp:taxon-name-part taxon-name-part-type="genus">Tischeria</tp:taxon-name-part> <tp:taxon-name-part taxon-name-part-type="species">antilope</tp:taxon-name-part></tp:taxon-name></italic> Puplesis, Diškus &amp; Mey (female unknown) also has a similarly shaped juxta and valva, but differs from the new species by the narrow ventral plate of the vinculum, the longer valva and the lack of a pair of short lateral processes on the juxta (<xref ref-type="bibr" rid="B14">Puplesis and Diškus 2003</xref>, figs 586, 589). A Far Eastern Russian species, <italic><tp:taxon-name><tp:taxon-name-part taxon-name-part-type="genus">Tischeria</tp:taxon-name-part> <tp:taxon-name-part taxon-name-part-type="species">puplesisi</tp:taxon-name-part></tp:taxon-name></italic> Kozlov (female unknown), differs from the new species by the broader valva and short, stout juxta (<xref ref-type="bibr" rid="B7">Kozlov 1986</xref>, fig. 2).</p><fig id="F4" position="float" orientation="portrait"><label>Figure 4.</label><caption><p>Genitalia of <italic><tp:taxon-name><tp:taxon-name-part taxon-name-part-type="genus">Tischeria</tp:taxon-name-part> <tp:taxon-name-part taxon-name-part-type="species">kumatai</tp:taxon-name-part></tp:taxon-name></italic>. <bold>A</bold> Left valva, inner view <bold>B</bold> Male genitalia with phallus, juxta and left valva removed, ventral view <bold>C</bold> Left lateral lobe of uncus, lateral view <bold>D</bold> Juxta, ventral view <bold>E</bold> Phallus and juxta, lateral view <bold>F</bold> Same, ventral view <bold>G</bold> Valvae, phallus, juxta and vinculum, ventral view <bold>H</bold> Female genitalia, distal part, ventral view <bold>I</bold> Antrum, ventral view <bold>J</bold> Corpus bursae, ventral view. Abbreviations: ju: juxta; ph: phallus; so: socius; un: uncus; va: valva; vi: vinculum.</p></caption><graphic xmlns:xlink="http://www.w3.org/1999/xlink" xlink:href="zookeys-601-127-g004.jpg" position="float" orientation="portrait" xlink:type="simple" id="oo_94051.jpg"/></fig><p>
            <bold>Adult</bold> (Fig. <xref ref-type="fig" rid="F2">2F–G</xref>). Wing expanse 7.3 mm; forewing length 3.5 mm in holotype, 7.4 and 8.4 mm (3.3 and 3.9 mm) in paratypes. Head: palpi cream white; face smooth, cream white; vertex tuft white mixed with slender pale ocherous lamellar scales; antenna slightly longer than or equal to half of forewing, basally pale ocherous, apically ocherous to brown. Thorax pale ocherous. Forewing pale ocherous with scattered brown scales on the costal half towards the apical area. Cilia and hindwing blackish gray. Legs white to pale ocherous. Abdomen: brown; anal tuft grayish ocherous.</p><p>
            <bold>Male genitalia</bold> (Fig. <xref ref-type="fig" rid="F4">4A–G</xref>) (1 preparation examined). Uncus with very slender lateral lobes (Fig. <xref ref-type="fig" rid="F4">4C</xref>). Socii membranous. Tegumen narrow, marginally reinforced with a pair of slightly inwardly curved arms (Fig. <xref ref-type="fig" rid="F4">4B</xref>). Valva long, basally very slender, apically rounded, distally covered with fine setae and with a long slender dorsal process (Fig. <xref ref-type="fig" rid="F4">4A</xref>). Ventral plate of vinculum long and narrow, rounded anteriorly. Juxta very long, comprising two pairs of spiral curved processes (Fig. <xref ref-type="fig" rid="F4">4D–F</xref>); one pair connecting to the middle of the phallus, equal to the length of valva, apically forming a spiral shape (Fig. <xref ref-type="fig" rid="F4">4E–F</xref>); the other pair more slender, half the length of the valva, basally slightly curved laterally (Fig. <xref ref-type="fig" rid="F4">4D</xref>). Phallus slender, distinctly broadened at basal end, forming a pale slender membranous structure from the middle to apex.</p><p>
            <bold>Female genitalia</bold> (Fig. <xref ref-type="fig" rid="F4">4H–I</xref>) (2 preparations examined). Antrum (Fig. <xref ref-type="fig" rid="F4">4I</xref>) strongly sclerotized, plate-like, slightly broadened medially, with a pair of pale spatulate plates at 1/3 of antrum and a pair of very slender long processes. Ductus spermathecae membranous and slender, with 3–4 coils. Corpus bursae small and smooth (Fig. <xref ref-type="fig" rid="F4">4H</xref>).</p></tp:treatment-sec><tp:treatment-sec sec-type="distribution"><title>Distribution.</title><p>Japan: Hokkaido, Honshu (Nagano Prefecture).</p></tp:treatment-sec><tp:treatment-sec sec-type="host"><title>Host plants.</title><p>
            <italic><tp:taxon-name><tp:taxon-name-part taxon-name-part-type="genus">Tilia</tp:taxon-name-part> <tp:taxon-name-part taxon-name-part-type="species">japonica</tp:taxon-name-part></tp:taxon-name></italic> (Miq.) Simonk. (<tp:taxon-name><tp:taxon-name-part taxon-name-part-type="family">Malvaceae</tp:taxon-name-part></tp:taxon-name>).</p></tp:treatment-sec><tp:treatment-sec sec-type="etymology"><title>Etymology.</title><p>The specific epithet, <italic><tp:taxon-name><tp:taxon-name-part taxon-name-part-type="species">kumatai</tp:taxon-name-part></tp:taxon-name></italic>, is dedicated to Dr Tosio Kumata, who is one of the great <tp:taxon-name><tp:taxon-name-part taxon-name-part-type="order">Lepidoptera</tp:taxon-name-part></tp:taxon-name> taxonomists and collected the holotype and some of the paratypes.</p></tp:treatment-sec><tp:treatment-sec sec-type="biology"><title>Biology.</title><p>The larvae form dark gray blotch mines on the leaf edge which are very similar to the folded mines of <italic><tp:taxon-name><tp:taxon-name-part taxon-name-part-type="genus">Coptotriche</tp:taxon-name-part> <tp:taxon-name-part taxon-name-part-type="species">minuta</tp:taxon-name-part></tp:taxon-name></italic> on <italic><tp:taxon-name><tp:taxon-name-part taxon-name-part-type="genus">Carpinus</tp:taxon-name-part> <tp:taxon-name-part taxon-name-part-type="species">japonica</tp:taxon-name-part></tp:taxon-name></italic>. <italic><tp:taxon-name><tp:taxon-name-part taxon-name-part-type="genus">Tischeria</tp:taxon-name-part> <tp:taxon-name-part taxon-name-part-type="species">kumatai</tp:taxon-name-part></tp:taxon-name></italic> is common in Nagano Prefecture.</p></tp:treatment-sec><tp:treatment-sec><!--Section generated to contain objects referenced in tp:taxon-treatment.--><fig id="F2" position="float" orientation="portrait"><label>Figure 2.</label><caption><p>Adults of <tp:taxon-name><tp:taxon-name-part taxon-name-part-type="family">Tischeriidae</tp:taxon-name-part></tp:taxon-name> species from Japan. <bold>A</bold> <italic><tp:taxon-name><tp:taxon-name-part taxon-name-part-type="genus">Coptotriche</tp:taxon-name-part> <tp:taxon-name-part taxon-name-part-type="species">minuta</tp:taxon-name-part></tp:taxon-name></italic> Diškus &amp; Stonis, 2014, male (Nara Prefecture) <bold>B</bold> Female (Nara Pref.) <bold>C</bold> Male, overwintering form (Nagano Pref.) <bold>D</bold> <italic><tp:taxon-name><tp:taxon-name-part taxon-name-part-type="genus">Coptotriche</tp:taxon-name-part> <tp:taxon-name-part taxon-name-part-type="species">symplocosella</tp:taxon-name-part></tp:taxon-name></italic> sp. n., holotype male <bold>E</bold> Paratype female. <bold>F</bold> <italic><tp:taxon-name><tp:taxon-name-part taxon-name-part-type="genus">Tischeria</tp:taxon-name-part> <tp:taxon-name-part taxon-name-part-type="species">kumatai</tp:taxon-name-part></tp:taxon-name></italic> sp. n., holotype male <bold>G</bold> Paratype female (Nagano Pref.) <bold>H</bold> <italic><tp:taxon-name><tp:taxon-name-part taxon-name-part-type="genus">Tischeria</tp:taxon-name-part> <tp:taxon-name-part taxon-name-part-type="species">relictana</tp:taxon-name-part></tp:taxon-name></italic> Ermolaev, 1986, male (Tokushima Pref.), hostplant unknown <bold>I</bold> Female (Hokkaido), hostplant: <italic><tp:taxon-name><tp:taxon-name-part taxon-name-part-type="genus">Betula</tp:taxon-name-part> <tp:taxon-name-part taxon-name-part-type="species">ermanii</tp:taxon-name-part></tp:taxon-name></italic> <bold>J</bold> Male (Nagano Pref.), hostplant: <italic><tp:taxon-name><tp:taxon-name-part taxon-name-part-type="genus">Betula</tp:taxon-name-part> <tp:taxon-name-part taxon-name-part-type="species">grossa</tp:taxon-name-part></tp:taxon-name></italic> <bold>K</bold> Female, same hostplant <bold>L</bold> Female (Nara Pref.), hostplant unknown. Scale bar: 1 mm.</p></caption><graphic xmlns:xlink="http://www.w3.org/1999/xlink" xlink:href="zookeys-601-127-g002.jpg" position="float" orientation="portrait" xlink:type="simple" id="oo_94049.jpg"/></fig></tp:treatment-sec><ref-list><ref id="B16"><mixed-citation xmlns:xlink="http://www.w3.org/1999/xlink" xlink:type="simple">
          <person-group><name name-style="western"><surname>Sato</surname><given-names>H</given-names></name></person-group> (<year>2011</year>) <chapter-title><tp:taxon-name><tp:taxon-name-part taxon-name-part-type="family">Tischeriidae</tp:taxon-name-part></tp:taxon-name>.</chapter-title> In: <person-group><name name-style="western"><surname>Komai</surname><given-names>F</given-names></name><name name-style="western"><surname>Yoshiyasu</surname><given-names>Y</given-names></name><name name-style="western"><surname>Nasu</surname><given-names>Y</given-names></name><name name-style="western"><surname>Saito</surname><given-names>T</given-names></name></person-group> (<role>Eds</role>) <source>A guide to the <tp:taxon-name><tp:taxon-name-part taxon-name-part-type="order">Lepidoptera</tp:taxon-name-part></tp:taxon-name> of Japan</source>. <publisher-name>Tokai University Press</publisher-name>, pp <lpage>128</lpage>, <lpage>559</lpage>, figs II-14.3A, B. <comment>[In Japanese]</comment></mixed-citation></ref><ref id="B11"><mixed-citation xmlns:xlink="http://www.w3.org/1999/xlink" xlink:type="simple">
          <person-group><name name-style="western"><surname>Nieukerken</surname><given-names>EJ van</given-names></name></person-group> (<year>2010</year>) <article-title>Order <tp:taxon-name><tp:taxon-name-part taxon-name-part-type="order">Lepidoptera</tp:taxon-name-part></tp:taxon-name>, family <tp:taxon-name><tp:taxon-name-part taxon-name-part-type="family">Tischeriidae</tp:taxon-name-part></tp:taxon-name>.</article-title> In: <person-group><name name-style="western"><surname>Harten</surname><given-names>A van</given-names></name></person-group> (<role>Ed.</role>) <source>Arthropod Fauna of the United Arab Emirates</source>, <volume>volume 3</volume>. <publisher-name>Dar Al Ummah</publisher-name>, <publisher-loc>Abu Dhabi</publisher-loc>, <fpage>515</fpage>–<lpage>518</lpage>.</mixed-citation></ref><ref id="B14"><mixed-citation xmlns:xlink="http://www.w3.org/1999/xlink" xlink:type="simple">
          <person-group><name name-style="western"><surname>Puplesis</surname><given-names>R</given-names></name><name name-style="western"><surname>Diškus</surname><given-names>A</given-names></name></person-group> (<year>2003</year>) <source>The <tp:taxon-name><tp:taxon-name-part taxon-name-part-type="superfamily">Nepticuloidea</tp:taxon-name-part></tp:taxon-name> and <tp:taxon-name><tp:taxon-name-part taxon-name-part-type="superfamily">Tischerioidea</tp:taxon-name-part></tp:taxon-name> (<tp:taxon-name><tp:taxon-name-part taxon-name-part-type="order">Lepidoptera</tp:taxon-name-part></tp:taxon-name>) – A global review, with strategic regional revisions.</source> <publisher-name>Lututò Publishers</publisher-name>, <publisher-loc>Kaunas</publisher-loc>, <size units="page">512 pp</size>.</mixed-citation></ref><ref id="B7"><mixed-citation xmlns:xlink="http://www.w3.org/1999/xlink" xlink:type="simple">
          <person-group><name name-style="western"><surname>Kozlov</surname><given-names>MV</given-names></name></person-group> (<year>1986</year>) <article-title>Odnocvetnye moli-minery (<tp:taxon-name><tp:taxon-name-part taxon-name-part-type="order">Lepidoptera</tp:taxon-name-part></tp:taxon-name>, <tp:taxon-name><tp:taxon-name-part taxon-name-part-type="family">Tischeriidae</tp:taxon-name-part></tp:taxon-name>) Primorskogo Kraja.</article-title> <source>Sistematika i ekologija nasekomykh Dal’nego Vostoka</source>, <publisher-loc>Vladivostok</publisher-loc>, <fpage>23</fpage>–<lpage>28</lpage>. <comment>[In Russian]</comment></mixed-citation></ref></ref-list></tp:taxon-treatment>
