# Supplementary material for: A review of the Japanese species of the family Tischeriidae (Lepidoptera)
Source: Zookeys. 2016 Jun 29;(601):127–51. doi: 10.3897/zookeys.601.7782 (PMC4978084; doi:10.3897/zookeys.601.7782)
Supplement: XML Treatment for Tischeria relictana [file zookeys.601.7782-treatment4.xml]

<!DOCTYPE tp:taxon-treatment
  PUBLIC "-//TaxonX//DTD Taxonomic Treatment Publishing DTD v0 20100105//EN" "tax-treatment-NSO.dtd">
<tp:taxon-treatment xmlns:tp="http://www.plazi.org/taxpub"><tp:treatment-meta><kwd-group><label>Taxon classification</label><kwd><named-content content-type="kingdom">Animalia</named-content></kwd><kwd><named-content content-type="order">Lepidoptera</named-content></kwd><kwd><named-content content-type="family">Tischeriidae</named-content></kwd></kwd-group><mixed-citation publication-type="journal"><person-group><name><surname>Kobayashi</surname><given-names>Shigeki</given-names></name><name><surname>Sato</surname><given-names>Hiroaki</given-names></name><name><surname>Hirano</surname><given-names>Nagao</given-names></name><name><surname>Yamada</surname><given-names>Kazutaka</given-names></name><name><surname>Hirowatari</surname><given-names>Toshiya</given-names></name></person-group><article-title>A review of the Japanese species of the family <tp:taxon-name><tp:taxon-name-part taxon-name-part-type="family">Tischeriidae</tp:taxon-name-part></tp:taxon-name> (<tp:taxon-name><tp:taxon-name-part taxon-name-part-type="order">Lepidoptera</tp:taxon-name-part></tp:taxon-name>)</article-title><source>Zookeys</source><day>29</day><month>6</month><year>2016</year><volume>2016</volume><issue>601</issue><fpage>127</fpage><lpage>151</lpage><pub-id pub-id-type="doi">10.3897/zookeys.601.7782</pub-id></mixed-citation></tp:treatment-meta><tp:nomenclature><tp:taxon-name>
            <tp:taxon-name-part taxon-name-part-type="genus">Tischeria</tp:taxon-name-part>
            <tp:taxon-name-part taxon-name-part-type="species">relictana</tp:taxon-name-part>
          </tp:taxon-name><tp:taxon-authority>Ermolaev, 1986</tp:taxon-authority><xref ref-type="fig" rid="F2">Figs 2H–L</xref><xref ref-type="fig" rid="F5">, 5</xref><!--PageBreak--><!--PageBreak--><tp:nomenclature-citation-list><tp:nomenclature-citation><tp:taxon-name>
                <tp:taxon-name-part taxon-name-part-type="genus">Tischeria</tp:taxon-name-part> <tp:taxon-name-part taxon-name-part-type="species">relictana</tp:taxon-name-part></tp:taxon-name><comment>Ermolaev, 1986: 6–8, fig. 1</comment></tp:nomenclature-citation><tp:nomenclature-citation><tp:taxon-name>
                <tp:taxon-name-part taxon-name-part-type="genus">Tischeria</tp:taxon-name-part>
              </tp:taxon-name><comment>sp.: <xref ref-type="bibr" rid="B16">Sato 2011</xref>: 127, 559, fig. II-14.2H.</comment></tp:nomenclature-citation><tp:nomenclature-citation><tp:taxon-name>
                <tp:taxon-name-part taxon-name-part-type="genus">Tischeria</tp:taxon-name-part>
              </tp:taxon-name><comment>sp.: <xref ref-type="bibr" rid="B5">Hirowatari et al. 2015</xref>: 26.</comment></tp:nomenclature-citation></tp:nomenclature-citation-list></tp:nomenclature><tp:treatment-sec sec-type="type locality"><title>Type locality.</title><p>Russia: the Russian Far East (Sakhalin).</p></tp:treatment-sec><tp:treatment-sec sec-type="material"><title>Material examined.</title><p>6(3♂ 3♀)</p><p>Host <italic><tp:taxon-name><tp:taxon-name-part taxon-name-part-type="genus">Betula</tp:taxon-name-part> <tp:taxon-name-part taxon-name-part-type="species">ermanii</tp:taxon-name-part></tp:taxon-name></italic>: 1♂ 1♀, Sapporo, Hokkaido, 1.v.1959, T. Kumata leg., HK387♂, SK487♀.</p><!--PageBreak--><p>Host <italic><tp:taxon-name><tp:taxon-name-part taxon-name-part-type="genus">Betula</tp:taxon-name-part> <tp:taxon-name-part taxon-name-part-type="species">grossa</tp:taxon-name-part></tp:taxon-name></italic>, N. Hirano leg.: 1♂, Oshirakawa, Azumi, Matsumoto, Nagano Pref., 25.iv.1990em., 23.x.1989(larva), SK565; 1♀, same locality, 20.v.2004em., 11.x.2003(larva), SK566.</p><p>Host unknown: 1♀, Mt. Wasamata, Nishihara, Kamikitayama, Nara Pref., 23.viii.2011(L.T.), T. Hirowatari, K. Ikeuchi, Y.-S. Bae &amp; S. Kobayashi leg., SK569. 1♂, Kumosa-yama, Kamiyama, Tokushima Pref., 22.viii.2010(L.T.), K. Yamada, T. Hirowatari, K. Ikeuchi, S. Kobayashi and K. Akita leg., SK463, deposited in <named-content xmlns:xlink="http://www.w3.org/1999/xlink" content-type="dwc:institutional_code" xlink:type="simple">TKPM</named-content>.</p></tp:treatment-sec><tp:treatment-sec sec-type="diagnosis"><title>Diagnosis.</title><p>
            <italic><tp:taxon-name><tp:taxon-name-part taxon-name-part-type="genus">Tischeria</tp:taxon-name-part> <tp:taxon-name-part taxon-name-part-type="species">relictana</tp:taxon-name-part></tp:taxon-name></italic> resembles <italic><tp:taxon-name><tp:taxon-name-part taxon-name-part-type="genus">Coptotriche</tp:taxon-name-part></tp:taxon-name></italic> species associated with <tp:taxon-name><tp:taxon-name-part taxon-name-part-type="family">Rosaceae</tp:taxon-name-part></tp:taxon-name> in that the wings and thorax are covered with gray scales. However, this species can be regarded as a member of <italic><tp:taxon-name><tp:taxon-name-part taxon-name-part-type="genus">Tischeria</tp:taxon-name-part></tp:taxon-name></italic> by the presence of a developed juxta in the male genitalia. Although having divided valvae as well as some other congeneric species (e.g., <italic><tp:taxon-name><tp:taxon-name-part taxon-name-part-type="genus">Tischeria</tp:taxon-name-part> <tp:taxon-name-part taxon-name-part-type="species">zestica</tp:taxon-name-part></tp:taxon-name></italic> Meyrick and <italic><tp:taxon-name><tp:taxon-name-part taxon-name-part-type="genus">Tischeria</tp:taxon-name-part> <tp:taxon-name-part taxon-name-part-type="species">martinkrugeri</tp:taxon-name-part></tp:taxon-name></italic> Puplesis &amp; Diškus), <italic><tp:taxon-name><tp:taxon-name-part taxon-name-part-type="genus">Tischeria</tp:taxon-name-part> <tp:taxon-name-part taxon-name-part-type="species">relictana</tp:taxon-name-part></tp:taxon-name></italic> clearly differs from the others in the double juxta with anteriorly semicircular sclerotized diaphragma (Fig. <xref ref-type="fig" rid="F5">5A</xref>). A Far Eastern Russian species, <italic><tp:taxon-name><tp:taxon-name-part taxon-name-part-type="genus">Tischeria</tp:taxon-name-part> <tp:taxon-name-part taxon-name-part-type="species">sichotensis</tp:taxon-name-part></tp:taxon-name></italic> Ermolaev, has female genitalia similar in shape to <italic><tp:taxon-name><tp:taxon-name-part taxon-name-part-type="genus">Tischeria</tp:taxon-name-part> <tp:taxon-name-part taxon-name-part-type="species">relictana</tp:taxon-name-part></tp:taxon-name></italic>, but the former is separated from the latter by the presence of two acute lateral lobes of the antrum and the short spine-like pectinations in the caudal part of the corpus bursae (<xref ref-type="bibr" rid="B17">Stonis et al. 2014</xref>, figs 42, 43).</p><fig id="F5" position="float" orientation="portrait"><label>Figure 5.</label><caption><p>Genitalia of <italic><tp:taxon-name><tp:taxon-name-part taxon-name-part-type="genus">Tischeria</tp:taxon-name-part> <tp:taxon-name-part taxon-name-part-type="species">relictana</tp:taxon-name-part></tp:taxon-name></italic>. <bold>A</bold> Male genitalia, ventral view, with right valva removed <bold>B</bold> Right valva, inner view <bold>C</bold> Female genitalia, ventral view (hostplants: <italic><tp:taxon-name><tp:taxon-name-part taxon-name-part-type="genus">Betula</tp:taxon-name-part> <tp:taxon-name-part taxon-name-part-type="species">grossa</tp:taxon-name-part></tp:taxon-name></italic>) <bold>D</bold> Antrum, spermatheca and corpus bursae (hostplants unknown). Abbreviations: an: antrum.</p></caption><graphic xmlns:xlink="http://www.w3.org/1999/xlink" xlink:href="zookeys-601-127-g005.jpg" position="float" orientation="portrait" xlink:type="simple" id="oo_94052.jpg"/></fig><!--PageBreak--></tp:treatment-sec><tp:treatment-sec sec-type="description"><title>Additional description.</title><p>
            <bold>Adult</bold> (Fig. <xref ref-type="fig" rid="F2">2H–L</xref>). Male and female. Wing expanse 6.1–7.1 mm; forewing length 3.0–3.2 mm in Japanese specimens. Head: palpi blackish brown; face smooth, blackish brown; vertex tuft blackish brown; antenna blackish brown, equal to half of forewing in length. Thorax black. Forewing blackish brown to black. Cilia and hindwing blackish gray. Legs blackish brown. Abdomen blackish brown; anal tuft grayish ocherous.</p><p>
            <bold>Male genitalia</bold> (Fig. <xref ref-type="fig" rid="F5">5A, B</xref>) (2 preparations examined). Uncus with long and very slender lateral lobes. Socii membranous. Tegumen strongly sclerotized marginally with a pair of slightly inwardly curved frames. Valva (Fig. <xref ref-type="fig" rid="F5">5B</xref>) broad, covered distally with fine setae, and having a long, slender, dorsal process. Ventral plate of vinculum narrow, triangular. Juxta short, comprising two pairs of processes, one pair connecting to the middle of the phallus, half the length of the valva, narrow medially, broadened apically; the other pair needle-shaped, 1/4 length of valva, slightly broadened basally. Transtilla absent. Diaphragma anteriorly sclerotized, a semicircular plate, folding round the phallus and contacting the needle-shaped part of the juxta ventrally. Phallus (Fig. <xref ref-type="fig" rid="F5">5A</xref>) slender, distinctly broadened at basal end, forming a pale slender membranous structure from the middle to apex.</p><p>
            <bold>Female genitalia</bold> (Fig. <xref ref-type="fig" rid="F5">5C, D</xref>) (3 preparations examined). Similar to <italic><tp:taxon-name><tp:taxon-name-part taxon-name-part-type="genus">Tischeria</tp:taxon-name-part> <tp:taxon-name-part taxon-name-part-type="species">sparmanniae</tp:taxon-name-part></tp:taxon-name></italic> and <italic><tp:taxon-name><tp:taxon-name-part taxon-name-part-type="genus">Tischeria</tp:taxon-name-part> <tp:taxon-name-part taxon-name-part-type="species">zestica</tp:taxon-name-part></tp:taxon-name></italic>, but differs in having short apophyses anteriores and posteriores, a slender ductus bursae and the corpus bursae without spines.</p></tp:treatment-sec><tp:treatment-sec sec-type="distribution"><title>Distribution.</title><p>Russia: the Russian Far East (Sakhalin) (<xref ref-type="bibr" rid="B3">Ermolaev 1986</xref>); Japan: Hokkaido, Honshu (Nagano and Nara Prefectures), Shikoku (Tokushima Prefecture).</p></tp:treatment-sec><tp:treatment-sec sec-type="host"><title>Host plants.</title><p>
            <italic><tp:taxon-name><tp:taxon-name-part taxon-name-part-type="genus">Betula</tp:taxon-name-part> <tp:taxon-name-part taxon-name-part-type="species">ermanii</tp:taxon-name-part></tp:taxon-name></italic> Cham., <italic><tp:taxon-name><tp:taxon-name-part taxon-name-part-type="genus">Betula</tp:taxon-name-part> <tp:taxon-name-part taxon-name-part-type="species">grossa</tp:taxon-name-part></tp:taxon-name></italic> Siebold &amp; Zucc. (<tp:taxon-name><tp:taxon-name-part taxon-name-part-type="family">Betulaceae</tp:taxon-name-part></tp:taxon-name>).</p></tp:treatment-sec><tp:treatment-sec sec-type="biology"><title>Biology.</title><p>The detailed biology of this species is unknown. The larvae mine leaves of <italic><tp:taxon-name><tp:taxon-name-part taxon-name-part-type="genus">Betula</tp:taxon-name-part></tp:taxon-name></italic> spp., according to label data of adult specimens.</p></tp:treatment-sec><tp:treatment-sec sec-type="remarks"><title>Remarks.</title><p>We collected a female adult of this species at a light trap on Mt. Wasamata, Nara Prefecture, where we also collected tischeriid mines on <italic><tp:taxon-name><tp:taxon-name-part taxon-name-part-type="genus">Betula</tp:taxon-name-part> <tp:taxon-name-part taxon-name-part-type="species">grossa</tp:taxon-name-part></tp:taxon-name></italic> (Fig. <xref ref-type="fig" rid="F12">12</xref>). The larvae formed an ocherous to dark gray oblong mine, similar to that of <italic><tp:taxon-name><tp:taxon-name-part taxon-name-part-type="genus">Coptotriche</tp:taxon-name-part> <tp:taxon-name-part taxon-name-part-type="species">minuta</tp:taxon-name-part></tp:taxon-name></italic>, on the leaf edge or along the leaf vein. Unfortunately, adults did not emerge. We also collected a male adult of this species in a light trap in a deciduous broadleaf forest where <italic><tp:taxon-name><tp:taxon-name-part taxon-name-part-type="genus">Betula</tp:taxon-name-part> <tp:taxon-name-part taxon-name-part-type="species">grossa</tp:taxon-name-part></tp:taxon-name></italic> grows, on Mt. Kumoso, Tokushima Prefecture. C. Doorenweerd (pers. comm. E.J. van Nieukerken) collected a pupa in Hokkaido from a folded leafmine at the leaf edge on <italic><tp:taxon-name><tp:taxon-name-part taxon-name-part-type="genus">Betula</tp:taxon-name-part></tp:taxon-name></italic> of which the DNA barcode groups with other species of <italic><tp:taxon-name><tp:taxon-name-part taxon-name-part-type="genus">Tischeria</tp:taxon-name-part></tp:taxon-name></italic> and not <italic><tp:taxon-name><tp:taxon-name-part taxon-name-part-type="genus">Coptotriche</tp:taxon-name-part></tp:taxon-name></italic>. Judging from these data, the mines on <italic><tp:taxon-name><tp:taxon-name-part taxon-name-part-type="genus">Betula</tp:taxon-name-part></tp:taxon-name></italic> can be considered to have been made by <italic><tp:taxon-name><tp:taxon-name-part taxon-name-part-type="genus">Tischeria</tp:taxon-name-part> <tp:taxon-name-part taxon-name-part-type="species">relictana</tp:taxon-name-part></tp:taxon-name></italic>.</p></tp:treatment-sec><tp:treatment-sec><!--Section generated to contain objects referenced in tp:taxon-treatment.--><fig id="F2" position="float" orientation="portrait"><label>Figure 2.</label><caption><p>Adults of <tp:taxon-name><tp:taxon-name-part taxon-name-part-type="family">Tischeriidae</tp:taxon-name-part></tp:taxon-name> species from Japan. <bold>A</bold> <italic><tp:taxon-name><tp:taxon-name-part taxon-name-part-type="genus">Coptotriche</tp:taxon-name-part> <tp:taxon-name-part taxon-name-part-type="species">minuta</tp:taxon-name-part></tp:taxon-name></italic> Diškus &amp; Stonis, 2014, male (Nara Prefecture) <bold>B</bold> Female (Nara Pref.) <bold>C</bold> Male, overwintering form (Nagano Pref.) <bold>D</bold> <italic><tp:taxon-name><tp:taxon-name-part taxon-name-part-type="genus">Coptotriche</tp:taxon-name-part> <tp:taxon-name-part taxon-name-part-type="species">symplocosella</tp:taxon-name-part></tp:taxon-name></italic> sp. n., holotype male <bold>E</bold> Paratype female. <bold>F</bold> <italic><tp:taxon-name><tp:taxon-name-part taxon-name-part-type="genus">Tischeria</tp:taxon-name-part> <tp:taxon-name-part taxon-name-part-type="species">kumatai</tp:taxon-name-part></tp:taxon-name></italic> sp. n., holotype male <bold>G</bold> Paratype female (Nagano Pref.) <bold>H</bold> <italic><tp:taxon-name><tp:taxon-name-part taxon-name-part-type="genus">Tischeria</tp:taxon-name-part> <tp:taxon-name-part taxon-name-part-type="species">relictana</tp:taxon-name-part></tp:taxon-name></italic> Ermolaev, 1986, male (Tokushima Pref.), hostplant unknown <bold>I</bold> Female (Hokkaido), hostplant: <italic><tp:taxon-name><tp:taxon-name-part taxon-name-part-type="genus">Betula</tp:taxon-name-part> <tp:taxon-name-part taxon-name-part-type="species">ermanii</tp:taxon-name-part></tp:taxon-name></italic> <bold>J</bold> Male (Nagano Pref.), hostplant: <italic><tp:taxon-name><tp:taxon-name-part taxon-name-part-type="genus">Betula</tp:taxon-name-part> <tp:taxon-name-part taxon-name-part-type="species">grossa</tp:taxon-name-part></tp:taxon-name></italic> <bold>K</bold> Female, same hostplant <bold>L</bold> Female (Nara Pref.), hostplant unknown. Scale bar: 1 mm.</p></caption><graphic xmlns:xlink="http://www.w3.org/1999/xlink" xlink:href="zookeys-601-127-g002.jpg" position="float" orientation="portrait" xlink:type="simple" id="oo_94049.jpg"/></fig><fig id="F12" position="float" orientation="portrait"><label>Figure 12.</label><caption><p>Mines of <tp:taxon-name><tp:taxon-name-part taxon-name-part-type="family">Tischeriidae</tp:taxon-name-part></tp:taxon-name> species, possibly <italic><tp:taxon-name><tp:taxon-name-part taxon-name-part-type="genus">Tischeria</tp:taxon-name-part> <tp:taxon-name-part taxon-name-part-type="species">relictana</tp:taxon-name-part></tp:taxon-name></italic>, and its hostplant, <italic><tp:taxon-name><tp:taxon-name-part taxon-name-part-type="genus">Betula</tp:taxon-name-part> <tp:taxon-name-part taxon-name-part-type="species">grossa</tp:taxon-name-part></tp:taxon-name></italic>. <bold>A–C</bold> Folded mines <bold>D</bold> Folded mine and blotch mine among leaf veins. See remarks of <italic><tp:taxon-name><tp:taxon-name-part taxon-name-part-type="genus">Tischeria</tp:taxon-name-part> <tp:taxon-name-part taxon-name-part-type="species">relictana</tp:taxon-name-part></tp:taxon-name></italic>.</p></caption><graphic xmlns:xlink="http://www.w3.org/1999/xlink" xlink:href="zookeys-601-127-g012.jpg" position="float" orientation="portrait" xlink:type="simple" id="oo_94059.jpg"/></fig></tp:treatment-sec><ref-list><ref id="B16"><mixed-citation xmlns:xlink="http://www.w3.org/1999/xlink" xlink:type="simple">
          <person-group><name name-style="western"><surname>Sato</surname><given-names>H</given-names></name></person-group> (<year>2011</year>) <chapter-title><tp:taxon-name><tp:taxon-name-part taxon-name-part-type="family">Tischeriidae</tp:taxon-name-part></tp:taxon-name>.</chapter-title> In: <person-group><name name-style="western"><surname>Komai</surname><given-names>F</given-names></name><name name-style="western"><surname>Yoshiyasu</surname><given-names>Y</given-names></name><name name-style="western"><surname>Nasu</surname><given-names>Y</given-names></name><name name-style="western"><surname>Saito</surname><given-names>T</given-names></name></person-group> (<role>Eds</role>) <source>A guide to the <tp:taxon-name><tp:taxon-name-part taxon-name-part-type="order">Lepidoptera</tp:taxon-name-part></tp:taxon-name> of Japan</source>. <publisher-name>Tokai University Press</publisher-name>, pp <lpage>128</lpage>, <lpage>559</lpage>, figs II-14.3A, B. <comment>[In Japanese]</comment></mixed-citation></ref><ref id="B5"><mixed-citation xmlns:xlink="http://www.w3.org/1999/xlink" xlink:type="simple">
          <person-group><name name-style="western"><surname>Hirowatari</surname><given-names>T</given-names></name><name name-style="western"><surname>Kobayashi</surname><given-names>S</given-names></name><name name-style="western"><surname>Ikeuchi</surname><given-names>K</given-names></name><name name-style="western"><surname>Osada</surname><given-names>Y</given-names></name><name name-style="western"><surname>Yamada</surname><given-names>K</given-names></name></person-group> (<year>2015</year>) <article-title>Survey of moth fauna in Mts Tsurugi (2) A result of surveys in 2010–2011.</article-title> <source>Bulletin of the Tokushima Prefectural Museum</source> <volume>25</volume>: <fpage>25</fpage>–<lpage>40</lpage>. <comment>[In Japanese]</comment></mixed-citation></ref><ref id="B17"><mixed-citation xmlns:xlink="http://www.w3.org/1999/xlink" xlink:type="simple">
          <person-group><name name-style="western"><surname>Stonis</surname><given-names>JR</given-names></name><name name-style="western"><surname>Diškus</surname><given-names>A</given-names></name><name name-style="western"><surname>Rociene</surname><given-names>A</given-names></name><name name-style="western"><surname>Sruoga</surname><given-names>V</given-names></name><name name-style="western"><surname>Davis</surname><given-names>DR</given-names></name></person-group> (<year>2014</year>) <article-title>New and little known <italic><tp:taxon-name><tp:taxon-name-part taxon-name-part-type="genus">Coptotriche</tp:taxon-name-part></tp:taxon-name></italic> and <italic><tp:taxon-name><tp:taxon-name-part taxon-name-part-type="genus">Tischeria</tp:taxon-name-part></tp:taxon-name></italic> species (<tp:taxon-name><tp:taxon-name-part taxon-name-part-type="order">Lepidoptera</tp:taxon-name-part></tp:taxon-name>: <tp:taxon-name><tp:taxon-name-part taxon-name-part-type="family">Tischeriidae</tp:taxon-name-part></tp:taxon-name>) from Primorskiy Kray, Russian Far East.</article-title> <source>Zootaxa</source> <volume>3884</volume>(<issue>2</issue>): <fpage>141</fpage>–<lpage>155</lpage>. doi: <ext-link xlink:type="simple" ext-link-type="doi" xlink:href="10.11646/zootaxa.3884.2.3">10.11646/zootaxa.3884.2.3</ext-link></mixed-citation></ref><ref id="B3"><mixed-citation xmlns:xlink="http://www.w3.org/1999/xlink" xlink:type="simple">
          <person-group><name name-style="western"><surname>Ermolaev</surname><given-names>VP</given-names></name></person-group> (<year>1986</year>) <article-title>Novye vidy odnocvetnykh molej —minerov (<tp:taxon-name><tp:taxon-name-part taxon-name-part-type="order">Lepidoptera</tp:taxon-name-part></tp:taxon-name>, <tp:taxon-name><tp:taxon-name-part taxon-name-part-type="family">Tischeriidae</tp:taxon-name-part></tp:taxon-name>) s Dal’nego Vostoka</article-title> [<trans-title xml:lang="en">New species of monochromatic miner moths (<tp:taxon-name><tp:taxon-name-part taxon-name-part-type="order">Lepidoptera</tp:taxon-name-part></tp:taxon-name>, <tp:taxon-name><tp:taxon-name-part taxon-name-part-type="family">Tischeriidae</tp:taxon-name-part></tp:taxon-name>) from the Far East</trans-title>]. In: <person-group><name name-style="western"><surname>Ler</surname><given-names>PA</given-names></name></person-group> (<role>Ed.</role>) <source>Sistematika i ekologija Cheshuekrylykh Dal’nego Vostoka USSR</source> [<trans-source xml:lang="en">Systematics and ecology of <tp:taxon-name><tp:taxon-name-part taxon-name-part-type="order">Lepidoptera</tp:taxon-name-part></tp:taxon-name> from the Far East of the USSR</trans-source>], <publisher-loc>Vladivostok</publisher-loc>, <fpage>6</fpage>–<lpage>8</lpage>. <comment>[In Russian]</comment></mixed-citation></ref></ref-list></tp:taxon-treatment>
