# Supplementary material for: A review of the Japanese species of the family Tischeriidae (Lepidoptera)
Source: Zookeys. 2016 Jun 29;(601):127–51. doi: 10.3897/zookeys.601.7782 (PMC4978084; doi:10.3897/zookeys.601.7782)
Supplement: XML Treatment for Tischeria decidua siorkionla [file zookeys.601.7782-treatment5.xml]

<!DOCTYPE tp:taxon-treatment
  PUBLIC "-//TaxonX//DTD Taxonomic Treatment Publishing DTD v0 20100105//EN" "tax-treatment-NSO.dtd">
<tp:taxon-treatment xmlns:tp="http://www.plazi.org/taxpub"><tp:treatment-meta><kwd-group><label>Taxon classification</label><kwd><named-content content-type="kingdom">Animalia</named-content></kwd><kwd><named-content content-type="order">Lepidoptera</named-content></kwd><kwd><named-content content-type="family">Tischeriidae</named-content></kwd></kwd-group><mixed-citation publication-type="journal"><person-group><name><surname>Kobayashi</surname><given-names>Shigeki</given-names></name><name><surname>Sato</surname><given-names>Hiroaki</given-names></name><name><surname>Hirano</surname><given-names>Nagao</given-names></name><name><surname>Yamada</surname><given-names>Kazutaka</given-names></name><name><surname>Hirowatari</surname><given-names>Toshiya</given-names></name></person-group><article-title>A review of the Japanese species of the family <tp:taxon-name><tp:taxon-name-part taxon-name-part-type="family">Tischeriidae</tp:taxon-name-part></tp:taxon-name> (<tp:taxon-name><tp:taxon-name-part taxon-name-part-type="order">Lepidoptera</tp:taxon-name-part></tp:taxon-name>)</article-title><source>Zookeys</source><day>29</day><month>6</month><year>2016</year><volume>2016</volume><issue>601</issue><fpage>127</fpage><lpage>151</lpage><pub-id pub-id-type="doi">10.3897/zookeys.601.7782</pub-id></mixed-citation></tp:treatment-meta><tp:nomenclature><tp:taxon-name>
            <tp:taxon-name-part taxon-name-part-type="genus">Tischeria</tp:taxon-name-part>
            <tp:taxon-name-part taxon-name-part-type="species">decidua</tp:taxon-name-part>
            <tp:taxon-name-part taxon-name-part-type="subspecies">siorkionla</tp:taxon-name-part>
          </tp:taxon-name><tp:taxon-authority>Kozlov, 1986</tp:taxon-authority><xref ref-type="fig" rid="F6">Fig. 6</xref><tp:nomenclature-citation-list><tp:nomenclature-citation><tp:taxon-name>
                <tp:taxon-name-part taxon-name-part-type="genus">Tischeria</tp:taxon-name-part> <tp:taxon-name-part taxon-name-part-type="species">decidua</tp:taxon-name-part></tp:taxon-name><comment>Wocke, 1876: 41–43; <xref ref-type="bibr" rid="B15">Sato 1993</xref>: 552–553, fig. 4.</comment></tp:nomenclature-citation><tp:nomenclature-citation><tp:taxon-name>
                <tp:taxon-name-part taxon-name-part-type="genus">Tischeria</tp:taxon-name-part> <tp:taxon-name-part taxon-name-part-type="species">decidua</tp:taxon-name-part> <tp:taxon-name-part taxon-name-part-type="subspecies">siorkionla</tp:taxon-name-part></tp:taxon-name><comment>Kozlov, 1986: 25; <xref ref-type="bibr" rid="B17">Stonis et al. 2014</xref>: 148–151, figs 25–35.</comment></tp:nomenclature-citation></tp:nomenclature-citation-list></tp:nomenclature><tp:treatment-sec sec-type="type locality"><title>Type locality.</title><p>Russia: the Russian Far East (Primorskiy Territory).</p><!--PageBreak--><!--PageBreak--></tp:treatment-sec><tp:treatment-sec sec-type="material"><title>Material examined.</title><p>29(18♂ 11♀)</p><p>Host <italic><tp:taxon-name><tp:taxon-name-part taxon-name-part-type="genus">Quercus</tp:taxon-name-part> <tp:taxon-name-part taxon-name-part-type="species">acutissima</tp:taxon-name-part></tp:taxon-name></italic>: 2♂ 3♀, Komaga-take-SA, Komagane, Nagano Pref., 12–15.viii.2010em., S. Kobayashi leg., 1.viii.2010(larva), SK554, 594; 9♂ 8♀, Tsubata-cho, Ishikawa Pref., ix.1983em., I. Togashi leg., viii.1983, HK705, 706; 1♂, Awara-cho, Fukui Pref., 25.viii.1987em., HK948; 1♂, Kazura, Soni, Uda, Nara Pref., 31.vii.2013em., S. Kobayashi leg., 13.vii.2013(larva), SK555; 2♂, Iwawaki-san, Osaka Pref., 23.v.1980em., H. Kuroko leg., 3.xi.1979.</p><p>Host <italic><tp:taxon-name><tp:taxon-name-part taxon-name-part-type="genus">Quercus</tp:taxon-name-part> <tp:taxon-name-part taxon-name-part-type="species">crispula</tp:taxon-name-part></tp:taxon-name></italic>: 2♂, Minodo, Nagano Pref., 13.v.1980em., H. Kuroko leg., SK595.</p><!--PageBreak--><p>Host unknown: 1♂, Ohdaigahara, Kamikitayama, Yoshino, Nara Pref., 20.vii.2009(L.T.), T. Hirowatari, K. Ikeuchi, S. Kobayashi, K. Akita, A. Inotsuka &amp; T. Yoshida leg., SK214.</p></tp:treatment-sec><tp:treatment-sec sec-type="diagnosis"><title>Diagnosis.</title><p>See <xref ref-type="bibr" rid="B17">Stonis et al. (2014)</xref>.</p><p>
            <bold>Male genitalia</bold> (Fig. <xref ref-type="fig" rid="F6">6</xref>). (9 preparations examined). See <xref ref-type="bibr" rid="B15">Sato (1993</xref>, 4A–E) and <xref ref-type="bibr" rid="B17">Stonis et al. (2014</xref>, fig. 26–29, 31, 33, 35).</p><fig id="F6" position="float" orientation="portrait"><label>Figure 6.</label><caption><p>Male genitalia of Japanese specimens of <italic><tp:taxon-name><tp:taxon-name-part taxon-name-part-type="genus">Tischeria</tp:taxon-name-part> <tp:taxon-name-part taxon-name-part-type="species">decidua</tp:taxon-name-part> <tp:taxon-name-part taxon-name-part-type="subspecies">siorkionla</tp:taxon-name-part></tp:taxon-name></italic>. <bold>A, D, G, J, K</bold> Right valva, outer view <bold>B, E, H</bold> Juxta, ventral view <bold>C, F, I</bold> Phallus, ventral view <bold>L, M</bold> Preparation by Dr H. Kuroko <bold>A–F, J, L</bold> Host <italic><tp:taxon-name><tp:taxon-name-part taxon-name-part-type="genus">Quercus</tp:taxon-name-part> <tp:taxon-name-part taxon-name-part-type="species">acutissima</tp:taxon-name-part></tp:taxon-name></italic> <bold>G–I</bold> Host <italic><tp:taxon-name><tp:taxon-name-part taxon-name-part-type="genus">Quercus</tp:taxon-name-part> <tp:taxon-name-part taxon-name-part-type="species">crispula</tp:taxon-name-part></tp:taxon-name></italic> <bold>K</bold> Host unknown <bold>A–C</bold> Osaka Pref., genitalia slide no. SK596 <bold>D–F</bold> Nagano Pref., SK594 <bold>G–I</bold> Nagano Pref., SK595 <bold>J</bold> Nara Pref., SK555 <bold>K</bold> Nara Pref., SK214 <bold>L</bold> Ishikawa Pref., HK705 <bold>M</bold> Same data, HK706. Scale bar 100 μm.</p></caption><graphic xmlns:xlink="http://www.w3.org/1999/xlink" xlink:href="zookeys-601-127-g006.jpg" position="float" orientation="portrait" xlink:type="simple" id="oo_94053.jpg"/></fig><p>
            <bold>Female genitalia</bold> See <xref ref-type="bibr" rid="B15">Sato (1993</xref>, fig. 4F).</p></tp:treatment-sec><tp:treatment-sec sec-type="distribution"><title>Distribution.</title><p>Russia: the Russian Far East (Primorskiy Territory); Japan: Hokkaido, Honshu, Kyushu (Tsushima Is.).</p><!--PageBreak--><!--PageBreak--><!--PageBreak--><!--PageBreak--></tp:treatment-sec><tp:treatment-sec sec-type="host"><title>Host plants.</title><p>
            <italic><tp:taxon-name><tp:taxon-name-part taxon-name-part-type="genus">Quercus</tp:taxon-name-part> <tp:taxon-name-part taxon-name-part-type="species">acutissima</tp:taxon-name-part></tp:taxon-name></italic> Carruth., <italic><tp:taxon-name><tp:taxon-name-part taxon-name-part-type="genus">Quercus</tp:taxon-name-part> <tp:taxon-name-part taxon-name-part-type="species">crispula</tp:taxon-name-part></tp:taxon-name></italic> Blume, <italic><tp:taxon-name><tp:taxon-name-part taxon-name-part-type="genus">Quercus</tp:taxon-name-part> <tp:taxon-name-part taxon-name-part-type="species">dentata</tp:taxon-name-part></tp:taxon-name></italic> Thunb., <italic><tp:taxon-name><tp:taxon-name-part taxon-name-part-type="genus">Quercus</tp:taxon-name-part> <tp:taxon-name-part taxon-name-part-type="species">serrata</tp:taxon-name-part></tp:taxon-name></italic> Thunb., and <italic><tp:taxon-name><tp:taxon-name-part taxon-name-part-type="genus">Quercus</tp:taxon-name-part> <tp:taxon-name-part taxon-name-part-type="species">variabilis</tp:taxon-name-part></tp:taxon-name></italic> Blume, <tp:taxon-name><tp:taxon-name-part taxon-name-part-type="family">Fagaceae</tp:taxon-name-part></tp:taxon-name> in Japan (<xref ref-type="bibr" rid="B15">Sato 1993</xref>). <italic><tp:taxon-name><tp:taxon-name-part taxon-name-part-type="genus">Quercus</tp:taxon-name-part> <tp:taxon-name-part taxon-name-part-type="species">mongolica</tp:taxon-name-part></tp:taxon-name></italic> Fisch. ex Ledeb. and <italic><tp:taxon-name><tp:taxon-name-part taxon-name-part-type="genus">Quercus</tp:taxon-name-part> <tp:taxon-name-part taxon-name-part-type="species">serrata</tp:taxon-name-part></tp:taxon-name></italic> in Russia (<xref ref-type="bibr" rid="B7">Kozlov 1986</xref>; <xref ref-type="bibr" rid="B17">Stonis et al. 2014</xref>).</p></tp:treatment-sec><tp:treatment-sec sec-type="biology"><title>Biology.</title><p>(Fig. <xref ref-type="fig" rid="F13">13</xref>–3). See <xref ref-type="bibr" rid="B15">Sato (1993)</xref> and <xref ref-type="bibr" rid="B17">Stonis et al. (2014)</xref>.</p></tp:treatment-sec><tp:treatment-sec sec-type="remarks"><title>Remarks.</title><p>In Japan, this species had been treated as ‘<italic><tp:taxon-name><tp:taxon-name-part taxon-name-part-type="genus">Tischeria</tp:taxon-name-part> <tp:taxon-name-part taxon-name-part-type="species">decidua</tp:taxon-name-part></tp:taxon-name></italic> Wocke’ until the East Asiatic subspecies <italic><tp:taxon-name><tp:taxon-name-part taxon-name-part-type="genus">Tischeria</tp:taxon-name-part> <tp:taxon-name-part taxon-name-part-type="species">decidua</tp:taxon-name-part> <tp:taxon-name-part taxon-name-part-type="subspecies">siorkionla</tp:taxon-name-part></tp:taxon-name></italic> was described by <xref ref-type="bibr" rid="B7">Kozlov (1986)</xref>. <xref ref-type="bibr" rid="B17">Stonis et al. (2014)</xref> reported that Japanese representatives of <italic><tp:taxon-name><tp:taxon-name-part taxon-name-part-type="genus">Tischeria</tp:taxon-name-part> <tp:taxon-name-part taxon-name-part-type="species">decidua</tp:taxon-name-part></tp:taxon-name></italic> belonged to the subspecies <italic><tp:taxon-name><tp:taxon-name-part taxon-name-part-type="species">siorkionla</tp:taxon-name-part></tp:taxon-name></italic> Kozlov. In the Japanese specimens we studied, the apex of the valva is broader (present study: 50–65 μm; <xref ref-type="bibr" rid="B17">Stonis et al. (2014)</xref>: 65 μm), but other characters were considered to lie within the range of individual variation, e.g., some specimens have a rather prominent median bulge and sinuous inner margin of the valva (Fig. <xref ref-type="fig" rid="F6">6A, D, G, L</xref>; <xref ref-type="bibr" rid="B15">Sato 1993</xref>, 4D), i.e. more similar to that of the nominotypical European subspecies; others have a rather longer but less prominent median bulge and nearly straight inner margin of the valva (Fig. <xref ref-type="fig" rid="F6">6J, K, M</xref>; <xref ref-type="bibr" rid="B15">Sato 1993</xref>, fig. 4A, E), i.e. more similar to that of <italic><tp:taxon-name><tp:taxon-name-part taxon-name-part-type="genus">Tischeria</tp:taxon-name-part> <tp:taxon-name-part taxon-name-part-type="species">decidua</tp:taxon-name-part> <tp:taxon-name-part taxon-name-part-type="subspecies">siorkionla</tp:taxon-name-part></tp:taxon-name></italic>. The chitinized basal part of the phallus tends to be less developed and the transverse bar is shorter in Japanese material than in the nominotypical European subspecies (Fig. <xref ref-type="fig" rid="F6">6C, F, I</xref>), as shown by <xref ref-type="bibr" rid="B17">Stonis et al. (2014)</xref>. In conclusion, we treat the Japanese representatives as <italic><tp:taxon-name><tp:taxon-name-part taxon-name-part-type="genus">Tischeria</tp:taxon-name-part> <tp:taxon-name-part taxon-name-part-type="species">decidua</tp:taxon-name-part> <tp:taxon-name-part taxon-name-part-type="subspecies">siorkionla</tp:taxon-name-part></tp:taxon-name></italic> following <xref ref-type="bibr" rid="B17">Stonis et al. (2014)</xref> on the basis of the broader apex of the valva and the less developed basal part of the phallus (Fig. <xref ref-type="fig" rid="F6">6</xref>).</p><!--PageBreak--><!--PageBreak--></tp:treatment-sec><tp:treatment-sec><!--Section generated to contain objects referenced in tp:taxon-treatment.--><fig id="F13" position="float" orientation="portrait"><label>Figure 13.</label><caption><p>Mine characters of Japanese <tp:taxon-name><tp:taxon-name-part taxon-name-part-type="family">Tischeriidae</tp:taxon-name-part></tp:taxon-name>. Hostplants: <bold>1, 3a</bold> <italic><tp:taxon-name><tp:taxon-name-part taxon-name-part-type="genus">Quercus</tp:taxon-name-part> <tp:taxon-name-part taxon-name-part-type="species">acutissima</tp:taxon-name-part></tp:taxon-name></italic> <bold>2, 3b</bold> <italic><tp:taxon-name><tp:taxon-name-part taxon-name-part-type="genus">Quercus</tp:taxon-name-part> <tp:taxon-name-part taxon-name-part-type="species">serrata</tp:taxon-name-part></tp:taxon-name></italic> <bold>3c</bold> <italic><tp:taxon-name><tp:taxon-name-part taxon-name-part-type="genus">Quercus</tp:taxon-name-part> <tp:taxon-name-part taxon-name-part-type="species">crispula</tp:taxon-name-part></tp:taxon-name></italic> <bold>6</bold> <italic><tp:taxon-name><tp:taxon-name-part taxon-name-part-type="genus">Rosa</tp:taxon-name-part> <tp:taxon-name-part taxon-name-part-type="species">multiflora</tp:taxon-name-part></tp:taxon-name></italic> <bold>7</bold> <tp:taxon-name><tp:taxon-name-part taxon-name-part-type="genus">Rubus</tp:taxon-name-part> <tp:taxon-name-part taxon-name-part-type="species">palmatus</tp:taxon-name-part> <tp:taxon-name-part taxon-name-part-type="infraspecific-rank">var.</tp:taxon-name-part> <tp:taxon-name-part taxon-name-part-type="variety">palmatus</tp:taxon-name-part></tp:taxon-name> <bold>8a</bold> <italic><tp:taxon-name><tp:taxon-name-part taxon-name-part-type="genus">Eurya</tp:taxon-name-part> <tp:taxon-name-part taxon-name-part-type="species">japonica</tp:taxon-name-part></tp:taxon-name></italic> <bold>8b</bold> <italic><tp:taxon-name><tp:taxon-name-part taxon-name-part-type="genus">Eurya</tp:taxon-name-part> <tp:taxon-name-part taxon-name-part-type="species">emarginata</tp:taxon-name-part></tp:taxon-name></italic> <bold>10</bold> <italic><tp:taxon-name><tp:taxon-name-part taxon-name-part-type="genus">Carpinus</tp:taxon-name-part> <tp:taxon-name-part taxon-name-part-type="species">laxiflora</tp:taxon-name-part></tp:taxon-name></italic> <bold>11</bold> <italic><tp:taxon-name><tp:taxon-name-part taxon-name-part-type="genus">Symplocos</tp:taxon-name-part> <tp:taxon-name-part taxon-name-part-type="species">lucida</tp:taxon-name-part></tp:taxon-name></italic>. Mine characters of <italic><tp:taxon-name><tp:taxon-name-part taxon-name-part-type="genus">Tischeria</tp:taxon-name-part></tp:taxon-name></italic> species follow <xref ref-type="bibr" rid="B15">Sato (1993)</xref>.</p></caption><graphic xmlns:xlink="http://www.w3.org/1999/xlink" xlink:href="zookeys-601-127-g013.jpg" position="float" orientation="portrait" xlink:type="simple" id="oo_94060.jpg"/></fig></tp:treatment-sec><ref-list><ref id="B15"><mixed-citation xmlns:xlink="http://www.w3.org/1999/xlink" xlink:type="simple">
          <person-group><name name-style="western"><surname>Sato</surname><given-names>H</given-names></name></person-group> (<year>1993</year>) <article-title><italic><tp:taxon-name><tp:taxon-name-part taxon-name-part-type="genus">Tischeria</tp:taxon-name-part></tp:taxon-name></italic> leafminers (<tp:taxon-name><tp:taxon-name-part taxon-name-part-type="order">Lepidoptera</tp:taxon-name-part></tp:taxon-name>, <tp:taxon-name><tp:taxon-name-part taxon-name-part-type="family">Tischeriidae</tp:taxon-name-part></tp:taxon-name>) on deciduous oaks from Japan.</article-title> <source>Japanese Journal of Entomology</source> <volume>61</volume>(<issue>3</issue>): <fpage>547</fpage>–<lpage>556</lpage>.</mixed-citation></ref><ref id="B17"><mixed-citation xmlns:xlink="http://www.w3.org/1999/xlink" xlink:type="simple">
          <person-group><name name-style="western"><surname>Stonis</surname><given-names>JR</given-names></name><name name-style="western"><surname>Diškus</surname><given-names>A</given-names></name><name name-style="western"><surname>Rociene</surname><given-names>A</given-names></name><name name-style="western"><surname>Sruoga</surname><given-names>V</given-names></name><name name-style="western"><surname>Davis</surname><given-names>DR</given-names></name></person-group> (<year>2014</year>) <article-title>New and little known <italic><tp:taxon-name><tp:taxon-name-part taxon-name-part-type="genus">Coptotriche</tp:taxon-name-part></tp:taxon-name></italic> and <italic><tp:taxon-name><tp:taxon-name-part taxon-name-part-type="genus">Tischeria</tp:taxon-name-part></tp:taxon-name></italic> species (<tp:taxon-name><tp:taxon-name-part taxon-name-part-type="order">Lepidoptera</tp:taxon-name-part></tp:taxon-name>: <tp:taxon-name><tp:taxon-name-part taxon-name-part-type="family">Tischeriidae</tp:taxon-name-part></tp:taxon-name>) from Primorskiy Kray, Russian Far East.</article-title> <source>Zootaxa</source> <volume>3884</volume>(<issue>2</issue>): <fpage>141</fpage>–<lpage>155</lpage>. doi: <ext-link xlink:type="simple" ext-link-type="doi" xlink:href="10.11646/zootaxa.3884.2.3">10.11646/zootaxa.3884.2.3</ext-link></mixed-citation></ref><ref id="B7"><mixed-citation xmlns:xlink="http://www.w3.org/1999/xlink" xlink:type="simple">
          <person-group><name name-style="western"><surname>Kozlov</surname><given-names>MV</given-names></name></person-group> (<year>1986</year>) <article-title>Odnocvetnye moli-minery (<tp:taxon-name><tp:taxon-name-part taxon-name-part-type="order">Lepidoptera</tp:taxon-name-part></tp:taxon-name>, <tp:taxon-name><tp:taxon-name-part taxon-name-part-type="family">Tischeriidae</tp:taxon-name-part></tp:taxon-name>) Primorskogo Kraja.</article-title> <source>Sistematika i ekologija nasekomykh Dal’nego Vostoka</source>, <publisher-loc>Vladivostok</publisher-loc>, <fpage>23</fpage>–<lpage>28</lpage>. <comment>[In Russian]</comment></mixed-citation></ref></ref-list></tp:taxon-treatment>
